# Supplementary material for: Orientin Mitigates High Glucose/Ox‐LDL–Triggered Endothelial Cell Injury and Atherosclerosis by Regulating MARCH8‐Mediated NLRP3 Inflammasome Activation
Source: Mediators Inflamm. 2026 Mar 27;2026:1841497. doi: 10.1155/mi/1841497 (PMC13140237; doi:10.1155/mi/1841497)
Supplement: Supplementary file 2 — Supporting Information 2 Table S2: Forty‐one E3 ubiquitin ligases targeting the NLRP3 protein were predicted by the UbiBrowser tool (http://ubibrowser.bio-it.cn/ubibrowser/). [file MI-2026-1841497-s002.xlsx]

## Sheet: exported-data (1)
Supporting Table S2. E3 ubiquitin-protein ligases targeting NLRP3 predicted by UbiBrowser tool
E3	E3GENE	SUB	SUBGENE	HOMO	PFAM	GO	NET	MOTIF	SCORE
Q86YJ5	MARCH9	Q96P20	NLRP3	1	3.32	1.13	1	2.8	0.735
P46934	NEDD4	Q96P20	NLRP3	1	1	2.93	1.44	2.12	0.721
Q9H992	MARCH1	Q96P20	NLRP3	1	3.32	1.13	1	2.12	0.711
Q8TCQ1	MARCH7	Q96P20	NLRP3	1	3.32	1.13	1	2.12	0.711
Q86TM6	SYVN1	Q96P20	NLRP3	1	1	1.13	1	6.61	0.705
Q9NWF9	RNF216	Q96P20	NLRP3	1	1	1.13	1	6.61	0.705
P35226	BMI1	Q96P20	NLRP3	1	1	2.33	1	2.8	0.693
Q9HAU4	SMURF2	Q96P20	NLRP3	1	1	2.93	1	2.12	0.689
O60260	PARK2	Q96P20	NLRP3	1	1	1.25	1.44	2.8	0.669
Q00987	MDM2	Q96P20	NLRP3	1	1	2.33	1	2.12	0.667
Q9HCE7	SMURF1	Q96P20	NLRP3	1	1	4.05	1	1.06	0.653
Q86UD3	MARCH2	Q96P20	NLRP3	1	3.32	1.24	1	1	0.649
Q9P0N8	MARCH3	Q96P20	NLRP3	1	3.32	1.24	1	1	0.649
Q5T0T0	STUB1	Q96P20	NLRP3	1	3.32	1.13	1	1	0.64
Q8NA82	MARCH10	Q96P20	NLRP3	1	3.32	1.13	1	1	0.64
Q9NX47	MARCH8	Q96P20	NLRP3	1	3.32	1.13	1	1	0.64
Q9P2E8	MARCH5	Q96P20	NLRP3	1	3.32	1.13	1	1	0.64
O60337	MARCH6	Q96P20	NLRP3	1	3.32	1.13	1	1	0.64
Q9UNE7	MARCH11	Q96P20	NLRP3	1	1	3.77	1	1	0.64
A6NNE9	MARCH14	Q96P20	NLRP3	1	3.32	1.13	1	1	0.64
P29590	PML	Q96P20	NLRP3	1	1	2.88	1.29	1	0.639
Q86YT6	MIB1	Q96P20	NLRP3	1	1	1.25	1	2.8	0.633
O75159	SOCS5	Q96P20	NLRP3	1	1	1.24	1	2.8	0.632
Q8WY64	MYLIP	Q96P20	NLRP3	1	1	1.24	1	2.8	0.632
Q96AX9	MIB2	Q96P20	NLRP3	1	1	1.24	1	2.8	0.632
Q96J02	ITCH	Q96P20	NLRP3	1	1	1.24	1	2.8	0.632
Q9H0M0	WWP1	Q96P20	NLRP3	1	1	1.24	1	2.8	0.632
P22681	CBL	Q96P20	NLRP3	1	1	2.88	1	1.06	0.619
Q9UPN9	TRIM33	Q96P20	NLRP3	1	1	2.93	1	1	0.615
Q9NR64	KLHL1	Q96P20	NLRP3	1	1	2.93	1	1	0.615
Q99728	BARD1	Q96P20	NLRP3	1	1	2.93	1	1	0.615
P51948	MNAT1	Q96P20	NLRP3	1	1	2.93	1	1	0.615
P02511	CRYAB	Q96P20	NLRP3	1	1	2.93	1	1	0.615
Q8WWQ0	PHIP	Q96P20	NLRP3	1	1	2.88	1	1	0.613
Q86Y01	DTX1	Q96P20	NLRP3	1	1	2.88	1	1	0.613
Q13216	ERCC8	Q96P20	NLRP3	1	1	2.88	1	1	0.613
Q9ULV8	CBLC	Q96P20	NLRP3	1	1	2.88	1	1	0.613
O60315	ZEB2	Q96P20	NLRP3	1	1	2.88	1	1	0.613
O14512	SOCS7	Q96P20	NLRP3	1	1	2.88	1	1	0.613
Q15386	UBE3C	Q96P20	NLRP3	1	1	1.25	1	2.12	0.604
Q9UM11	FZR1	Q96P20	NLRP3	1	1	1.25	1	2.12	0.604
