# Supplementary material for: Orientin Mitigates High Glucose/Ox‐LDL–Triggered Endothelial Cell Injury and Atherosclerosis by Regulating MARCH8‐Mediated NLRP3 Inflammasome Activation
Source: Mediators Inflamm. 2026 Mar 27;2026:1841497. doi: 10.1155/mi/1841497 (PMC13140237; doi:10.1155/mi/1841497)
Supplement: Supplementary file 3 — Supporting Information 3 Table S3: Differentially expressed genes were identified in oxLDL/HG‐treated endothelial cells using a publicly available dataset (GSE173669). [file MI-2026-1841497-s005.xlsx]

## Sheet: Sheet1
Supporting Table S3-Differentially expressed genes in GSE173669
gene_name	foldchange	log2fc	HG.mean	Mannitol.mean	HG+oxLDL_rep1	HG+oxLDL_rep2	Mannitol+nLDL_rep1	Mannitol+nLDL_rep2
AARD	3	1.58496	0.015	0.045	0.01	0.02	0.04	0.05
ABCB11	2.25	1.16993	0.1	0.225	0.09	0.11	0.17	0.28
ABCB4	4	2	0.005	0.02	0.01	0	0.01	0.03
ABCC11	3	1.58496	0.01	0.03	0.01	0.01	0.02	0.04
ABCF1-DT	0.272727	-1.87447	0.055	0.015	0.02	0.09	0.03	0
ABCF1-DT-2	0.272727	-1.87447	0.055	0.015	0.02	0.09	0.03	0
ABCF1-DT-3	0.272727	-1.87447	0.055	0.015	0.02	0.09	0.03	0
ABCF1-DT-5	0.272727	-1.87447	0.055	0.015	0.02	0.09	0.03	0
ABCF1-DT-6	0.272727	-1.87447	0.055	0.015	0.02	0.09	0.03	0
ABCF1-DT-7	0.272727	-1.87447	0.055	0.015	0.02	0.09	0.03	0
ABCG1	0.302046	-1.72716	4.155	1.255	4.33	3.98	1.24	1.27
ABHD1	0.5	-1	0.03	0.015	0.06	0	0	0.03
ABR	0.380414	-1.39436	2.655	1.01	3.64	1.67	0.81	1.21
ACAN	2	1	0.005	0.01	0.01	0	0.01	0.01
ACKR1	0.396996	-1.3328	6.99	2.775	8.19	5.79	2.01	3.54
ACKR2	2	1	0.005	0.01	0	0.01	0	0.02
ACMSD	0.5	-1	0.01	0.005	0.01	0.01	0.01	0
ACRV1	2.22222	1.152	0.045	0.1	0.04	0.05	0.1	0.1
ACSBG2	0.454545	-1.1375	0.055	0.025	0.05	0.06	0	0.05
ACSM2B	4.33333	2.11548	0.015	0.065	0.01	0.02	0.03	0.1
ACTR3-AS1	0.196078	-2.3505	0.255	0.05	0.28	0.23	0	0.1
ADAL	2.02941	1.02106	0.51	1.035	0.56	0.46	0.99	1.08
ADAM32	2.28571	1.19265	0.07	0.16	0.04	0.1	0.12	0.2
ADAM9-2	0.0651408	-3.94029	14.2	0.925	21.89	6.51	0	1.85
ADAMTS12	13	3.70044	0.005	0.065	0.01	0	0.13	0
ADAMTS9-AS2	2.5	1.32193	0.02	0.05	0.02	0.02	0.04	0.06
ADCY10	0.5	-1	0.02	0.01	0.02	0.02	0.01	0.01
ADD3-AS1	0.428571	-1.22239	0.035	0.015	0.03	0.04	0	0.03
ADGRG5	2.33333	1.22239	0.015	0.035	0.02	0.01	0.05	0.02
ADGRG6	2.1262	1.08828	6.775	14.405	6.44	7.11	15	13.81
ADGRV1	0.333333	-1.58496	0.03	0.01	0.04	0.02	0	0.02
ADIPOQ-AS1	3	1.58496	0.005	0.015	0.01	0	0	0.03
ADORA1	0.444444	-1.16993	0.135	0.06	0.18	0.09	0.06	0.06
ADORA3	0.4	-1.32193	0.05	0.02	0.06	0.04	0.04	0
ADPGK-AS1	2.5	1.32193	0.01	0.025	0	0.02	0.02	0.03
ADSS1	0.473684	-1.078	0.095	0.045	0.07	0.12	0.05	0.04
AFAP1L2	2.5	1.32193	0.01	0.025	0.01	0.01	0	0.05
AHNAK2	2.10164	1.07152	1.525	3.205	1.21	1.84	3.68	2.73
AIFM3	2	1	0.04	0.08	0.06	0.02	0.08	0.08
AIRE	0.25	-2	0.02	0.005	0.01	0.03	0	0.01
AK7	0.4	-1.32193	0.025	0.01	0.01	0.04	0.01	0.01
AKAP3	2.31579	1.2115	0.095	0.22	0.13	0.06	0.18	0.26
ALG1L	19.3333	4.27302	0.015	0.29	0.02	0.01	0.12	0.46
ALK	0.428571	-1.22239	0.035	0.015	0.04	0.03	0.03	0
ALOX5AP	0.46875	-1.09311	0.32	0.15	0.46	0.18	0.25	0.05
ALOXE3	0.451613	-1.14684	0.155	0.07	0.12	0.19	0.05	0.09
AMDHD1	2.5	1.32193	0.01	0.025	0	0.02	0.02	0.03
ANGPTL5	6	2.58496	0.015	0.09	0.03	0	0.09	0.09
ANGPTL7	2	1	0.01	0.02	0.02	0	0.02	0.02
ANGPTL8	0.318182	-1.65208	0.11	0.035	0.1	0.12	0.07	0
ANKK1	0.1	-3.32193	0.05	0.005	0.07	0.03	0	0.01
ANKRD22	0.142857	-2.80735	0.035	0.005	0.03	0.04	0	0.01
ANKRD45	2.15	1.10434	0.1	0.215	0.09	0.11	0.15	0.28
ANO1	0.5	-1	0.04	0.02	0.04	0.04	0.03	0.01
ANO9	0.418182	-1.2578	0.275	0.115	0.23	0.32	0.18	0.05
ANP32A-IT1	2.875	1.52356	0.04	0.115	0.03	0.05	0.14	0.09
ANXA10	2.33333	1.22239	0.015	0.035	0	0.03	0.07	0
ANXA13	0.5	-1	0.03	0.015	0	0.06	0	0.03
AP2A2-3	2	1	0.175	0.35	0.2	0.15	0.25	0.45
AP3B2	2	1	0.005	0.01	0	0.01	0	0.02
APBA1	2.13953	1.0973	0.215	0.46	0.19	0.24	0.36	0.56
APBA1-2	3.25	1.70044	0.18	0.585	0.12	0.24	0.65	0.52
APCDD1L-DT	0.357143	-1.48543	0.07	0.025	0.06	0.08	0.02	0.03
APOA1	6.25	2.64386	0.02	0.125	0.04	0	0.06	0.19
APOBEC2	0.176471	-2.5025	0.085	0.015	0.09	0.08	0.03	0
APOBEC3A	0.4	-1.32193	0.05	0.02	0.06	0.04	0.04	0
APOBR	0.25	-2	0.02	0.005	0.02	0.02	0	0.01
ARGFX	2.5	1.32193	0.01	0.025	0.01	0.01	0.02	0.03
ARHGAP20	2.89381	1.53297	0.565	1.635	0.55	0.58	1.64	1.63
ARHGAP22-IT1	4	2	0.02	0.08	0	0.04	0.09	0.07
ARHGAP9	0.428571	-1.22239	0.035	0.015	0.02	0.05	0.03	0
ARHGEF35-AS1	0.142857	-2.80735	0.175	0.025	0.2	0.15	0.05	0
ARHGEF35-AS1-2	0.142857	-2.80735	0.175	0.025	0.2	0.15	0.05	0
ARHGEF4	0.428571	-1.22239	0.035	0.015	0.05	0.02	0.02	0.01
ARL11	0.5	-1	0.04	0.02	0.07	0.01	0.02	0.02
ARMC10-2	0.00555556	-7.49185	0.9	0.005	0.48	1.32	0.01	0
ARMCX5-GPRASP2	2	1	0.23	0.46	0.23	0.23	0.49	0.43
ARMH1	3	1.58496	0.01	0.03	0.02	0	0.03	0.03
ASB11	2	1	0.005	0.01	0.01	0	0.02	0
ASB12	0.428571	-1.22239	0.07	0.03	0.06	0.08	0	0.06
ASB18	5	2.32193	0.005	0.025	0.01	0	0	0.05
ASDURF	2.77236	1.47111	2.46	6.82	1.59	3.33	8.92	4.72
ASIC2	2.33333	1.22239	0.015	0.035	0.01	0.02	0.04	0.03
ASMT	0.0102041	-6.61471	1.47	0.015	2.94	0	0.02	0.01
ASMT-2	2.24379	1.16594	2.215	4.97	1.07	3.36	5.11	4.83
ASPA	0.5	-1	0.01	0.005	0.01	0.01	0	0.01
ASPN	2	1	0.005	0.01	0.01	0	0.02	0
ASTN2	2.11364	1.07973	0.44	0.93	0.44	0.44	1.02	0.84
ATAD3C	0.5	-1	0.05	0.025	0.02	0.08	0.02	0.03
ATG9B	2.27273	1.18442	0.11	0.25	0.06	0.16	0.17	0.33
ATOH7	2.4	1.26303	0.025	0.06	0.02	0.03	0.1	0.02
ATP11A-AS1	0.333333	-1.58496	0.045	0.015	0.05	0.04	0	0.03
ATP1A1-AS1	2.23762	1.16197	0.505	1.13	0.83	0.18	1.04	1.22
ATP1A3	2	1	0.005	0.01	0.01	0	0.01	0.01
ATP1B2	3	1.58496	0.01	0.03	0	0.02	0.03	0.03
ATP5MGL	2.33333	1.22239	0.03	0.07	0.06	0	0.08	0.06
ATP6AP1L	2.25806	1.17509	0.155	0.35	0.15	0.16	0.34	0.36
ATP6V1G2-2	2.3	1.20163	0.05	0.115	0	0.1	0.04	0.19
ATP6V1G2-DDX39B-2	0.0573462	-4.12416	11.945	0.685	15.4	8.49	1.37	0
ATP6V1G2-DDX39B-5	2.06757	1.04793	1.85	3.825	1.47	2.23	3.78	3.87
ATP6V1G2-DDX39B-6	2.15	1.10434	0.8	1.72	0.99	0.61	2.09	1.35
ATRIP-TREX1	2.03614	1.02584	1.245	2.535	1.15	1.34	2.82	2.25
AWAT2	3.5	1.80735	0.01	0.035	0.02	0	0	0.07
B3GALT1	2.5	1.32193	0.01	0.025	0	0.02	0.05	0
B3GALT2	0.25	-2	0.02	0.005	0.02	0.02	0.01	0
B3GAT1	2.5	1.32193	0.02	0.05	0	0.04	0.06	0.04
BAAT	0.25	-2	0.02	0.005	0.03	0.01	0	0.01
BAG6-2	3.52632	1.81816	0.095	0.335	0	0.19	0.33	0.34
BAG6-3	0.0891089	-3.48829	0.505	0.045	0.61	0.4	0.09	0
BAG6-4	0.108911	-3.19878	0.505	0.055	0.61	0.4	0.11	0
BAG6-5	0.0278638	-5.16547	1.615	0.045	1.63	1.6	0.09	0
BAIAP3	0.461538	-1.11548	0.13	0.06	0.14	0.12	0.05	0.07
BCAR3-AS1	2	1	0.025	0.05	0.05	0	0	0.1
BCL2A1	0.368704	-1.43947	24.22	8.93	26.94	21.5	9.62	8.24
BCL2L1-AS1	0.315789	-1.66297	0.095	0.03	0.12	0.07	0	0.06
BCO1	0.222222	-2.16993	0.045	0.01	0.05	0.04	0	0.02
BDKRB2	0.333333	-1.58496	0.03	0.01	0.04	0.02	0.01	0.01
BEAN1	2.33333	1.22239	0.015	0.035	0.02	0.01	0.05	0.02
BEST4	0.346154	-1.53051	0.13	0.045	0.11	0.15	0.06	0.03
BHMT	2	1	0.01	0.02	0	0.02	0.04	0
BIK	0.351351	-1.50901	0.37	0.13	0.3	0.44	0.12	0.14
BMP7	0.166667	-2.58496	0.03	0.005	0.02	0.04	0.01	0
BOC	2	1	0.02	0.04	0.01	0.03	0.07	0.01
BRSK1	2.55556	1.35364	0.045	0.115	0.04	0.05	0.16	0.07
BSN-DT	2.33333	1.22239	0.015	0.035	0.03	0	0.03	0.04
BTBD18	2.33333	1.22239	0.045	0.105	0.03	0.06	0.12	0.09
BTN1A1	2	1	0.005	0.01	0	0.01	0.01	0.01
BUB1B-PAK6	0.25	-2	0.02	0.005	0.03	0.01	0	0.01
BVES-AS1	2.625	1.39232	0.04	0.105	0	0.08	0.19	0.02
C10orf95	20	4.32193	0.01	0.2	0.02	0	0.27	0.13
C11orf96	0.455882	-1.13327	15.64	7.13	16.92	14.36	6.51	7.75
C12orf71	4.07692	2.02748	0.065	0.265	0.08	0.05	0.35	0.18
C13orf46	2.67742	1.42084	0.155	0.415	0.21	0.1	0.38	0.45
C13orf46-2	2.35714	1.23704	0.07	0.165	0.09	0.05	0.15	0.18
C15orf48	0.387418	-1.36804	16.055	6.22	16.43	15.68	5.84	6.6
C16orf71	4.33333	2.11548	0.015	0.065	0.01	0.02	0.07	0.06
C16orf89	0.428571	-1.22239	0.035	0.015	0.03	0.04	0	0.03
C17orf64	3.5	1.80735	0.05	0.175	0.04	0.06	0.3	0.05
C17orf78	0.1	-3.32193	0.05	0.005	0.05	0.05	0	0.01
C18orf61	0.5	-1	0.02	0.01	0.02	0.02	0.02	0
C19orf38	3.23077	1.69188	0.065	0.21	0.1	0.03	0.22	0.2
C19orf57-2	2.46667	1.30256	0.075	0.185	0.06	0.09	0.2	0.17
C1orf195	0.428571	-1.22239	0.035	0.015	0	0.07	0	0.03
C1orf226	2.02151	1.01543	0.465	0.94	0.41	0.52	0.96	0.92
C1QTNF1	0.465798	-1.10222	7.675	3.575	7.68	7.67	3.26	3.89
C1QTNF3-AMACR	0.314286	-1.66985	0.175	0.055	0.03	0.32	0	0.11
C1RL	0.409138	-1.28934	4.815	1.97	5.16	4.47	0.54	3.4
C2	0.428571	-1.22239	0.035	0.015	0.05	0.02	0.01	0.02
C2-2	0.428571	-1.22239	0.035	0.015	0.05	0.02	0.01	0.02
C2-3	0.428571	-1.22239	0.035	0.015	0.05	0.02	0.01	0.02
C2-5	0.428571	-1.22239	0.035	0.015	0.05	0.02	0.01	0.02
C2-6	0.428571	-1.22239	0.035	0.015	0.05	0.02	0.01	0.02
C21orf62	0.375	-1.41504	0.04	0.015	0.05	0.03	0.03	0
C21orf62-2	2.66667	1.41504	0.015	0.04	0	0.03	0.03	0.05
C22orf15	0.434783	-1.20163	0.23	0.1	0.09	0.37	0.05	0.15
C2CD4A	0.394958	-1.34023	0.595	0.235	0.71	0.48	0.21	0.26
C2CD4B	0.449551	-1.15344	22.845	10.27	23.66	22.03	10.62	9.92
C2CD4D	0.294118	-1.76553	0.085	0.025	0.09	0.08	0.05	0
C2orf15	0.291667	-1.77761	0.12	0.035	0.09	0.15	0	0.07
C2orf50	0.5	-1	0.01	0.005	0.01	0.01	0.01	0
C3orf49	3.33333	1.73697	0.015	0.05	0.02	0.01	0.07	0.03
C3orf52-2	0.126437	-2.98351	0.435	0.055	0.36	0.51	0	0.11
C3orf67	2.09202	1.0649	0.815	1.705	0.7	0.93	1.62	1.79
C3orf80	2	1	0.015	0.03	0	0.03	0.05	0.01
C4A-2	2	1	0.105	0.21	0.17	0.04	0.42	0
C4orf36	3.08	1.62293	0.125	0.385	0.06	0.19	0.3	0.47
C4orf47	0.5	-1	0.18	0.09	0.2	0.16	0.05	0.13
C6orf163	0.367647	-1.44361	0.34	0.125	0.25	0.43	0.19	0.06
C6orf201	2.02439	1.01749	0.205	0.415	0.18	0.23	0.42	0.41
C8orf31	0.2	-2.32193	0.025	0.005	0.02	0.03	0	0.01
C8orf31-2	0.2	-2.32193	0.025	0.005	0.02	0.03	0	0.01
C9orf47	4.60366	2.20278	0.82	3.775	0.38	1.26	4.37	3.18
CABCOCO1	0.4	-1.32193	0.175	0.07	0.19	0.16	0.11	0.03
CABP1	0.352941	-1.5025	0.085	0.03	0.12	0.05	0.04	0.02
CACNB4	2.25	1.16993	0.02	0.045	0.02	0.02	0.05	0.04
CACNG5	2	1	0.005	0.01	0.01	0	0.01	0.01
CAGE1	3	1.58496	0.005	0.015	0.01	0	0.03	0
CAMK2N2	0.4	-1.32193	0.075	0.03	0.05	0.1	0.03	0.03
CAMTA1-AS1	0.444444	-1.16993	0.045	0.02	0.03	0.06	0.04	0
CAPN12	2.5	1.32193	0.01	0.025	0.02	0	0	0.05
CAPN12-2	0.470588	-1.08746	0.085	0.04	0.04	0.13	0.05	0.03
CARS-AS1	3.5	1.80735	0.01	0.035	0.01	0.01	0.04	0.03
CARS-AS1-2	2	1	0.01	0.02	0.01	0.01	0.04	0
CATIP-AS2	0.3	-1.73697	0.05	0.015	0.1	0	0	0.03
CATSPERG	0.333333	-1.58496	0.015	0.005	0.02	0.01	0.01	0
CBLC	2.125	1.08746	0.04	0.085	0.05	0.03	0.07	0.1
CBY3	0.5	-1	0.08	0.04	0.07	0.09	0.03	0.05
CBY3-2	0.5	-1	0.08	0.04	0.07	0.09	0.03	0.05
CCDC148	2.42857	1.28011	0.07	0.17	0.06	0.08	0.06	0.28
CCDC154	2.27273	1.18442	0.11	0.25	0.14	0.08	0.29	0.21
CCDC170	2	1	0.03	0.06	0.02	0.04	0.08	0.04
CCDC173	2	1	0.01	0.02	0.02	0	0.04	0
CCDC178	0.25	-2	0.02	0.005	0.01	0.03	0	0.01
CCDC183	7.33333	2.87447	0.015	0.11	0	0.03	0.11	0.11
CCDC200	0.391304	-1.35364	0.115	0.045	0.14	0.09	0.09	0
CCDC70	2.33333	1.22239	0.015	0.035	0.03	0	0.04	0.03
CCDC87	0.454545	-1.1375	0.055	0.025	0.05	0.06	0	0.05
CCDC92B	0.333333	-1.58496	0.03	0.01	0.04	0.02	0	0.02
CCER2	2.17391	1.12029	0.115	0.25	0.12	0.11	0.24	0.26
CCER2-2	0.142857	-2.80735	0.035	0.005	0.07	0	0.01	0
CCL1	0.105691	-3.24207	0.615	0.065	1.01	0.22	0.13	0
CCL15	0.206897	-2.27302	0.435	0.09	0.19	0.68	0	0.18
CCL16	3.9	1.96347	0.05	0.195	0.07	0.03	0.29	0.1
CCL2	0.432778	-1.2083	2194.49	949.725	2350.57	2038.4	906.76	992.69
CCL20	0.438625	-1.18894	122.485	53.725	132.34	112.63	52.29	55.16
CCL3L3	2	1	0.005	0.01	0.01	0	0	0.02
CCL3L3-2	2	1	0.005	0.01	0.01	0	0	0.02
CCL3L3-3	2	1	0.005	0.01	0.01	0	0	0.02
CCL4L1	0.0697674	-3.8413	0.43	0.03	0.64	0.22	0	0.06
CCL7	0.349291	-1.5175	5.64	1.97	5.97	5.31	1.36	2.58
CCN6	2	1	0.03	0.06	0	0.06	0.07	0.05
CCNI2	4	2	0.03	0.12	0.02	0.04	0.15	0.09
CCR4	0.2	-2.32193	0.025	0.005	0.02	0.03	0.01	0
CCR6	0.4	-1.32193	0.025	0.01	0.01	0.04	0	0.02
CCR7	3	1.58496	0.01	0.03	0	0.02	0.04	0.02
CD207	2	1	0.005	0.01	0.01	0	0.02	0
CD226	0.166667	-2.58496	0.03	0.005	0.02	0.04	0	0.01
CD36	3.25	1.70044	0.04	0.13	0.02	0.06	0.12	0.14
CD5	6	2.58496	0.005	0.03	0.01	0	0.03	0.03
CD7	3.33333	1.73697	0.015	0.05	0.03	0	0.04	0.06
CD70	0.5	-1	0.13	0.065	0.15	0.11	0.02	0.11
CD79A	2	1	0.055	0.11	0	0.11	0.11	0.11
CD81-AS1	2.28571	1.19265	0.035	0.08	0.03	0.04	0.09	0.07
CD96	3	1.58496	0.005	0.015	0	0.01	0.02	0.01
CDA	0.438095	-1.19068	0.525	0.23	0.77	0.28	0.23	0.23
CDC37L1-DT	0.134426	-2.89511	3.05	0.41	3.16	2.94	0.82	0
CDH20	2.5	1.32193	0.02	0.05	0.02	0.02	0.02	0.08
CDH22	4	2	0.005	0.02	0.01	0	0.02	0.02
CDH6	2	1	0.01	0.02	0.01	0.01	0.03	0.01
CDHR5	0.5	-1	0.05	0.025	0.04	0.06	0.05	0
CDIPTOSP	0.419355	-1.25376	0.31	0.13	0.32	0.3	0	0.26
CDKL4	2	1	0.055	0.11	0.03	0.08	0.15	0.07
CDKN1C-2	0.27451	-1.86507	0.255	0.07	0.33	0.18	0.04	0.1
CDKN2B-AS1	0.416667	-1.26303	0.18	0.075	0.21	0.15	0	0.15
CDSN-4	2	1	0.055	0.11	0.05	0.06	0.16	0.06
CDSN-5	2	1	0.055	0.11	0.05	0.06	0.16	0.06
CEBPD	0.485149	-1.0435	91.91	44.59	92.09	91.73	41.03	48.15
CELA3B	0.352941	-1.5025	0.085	0.03	0.05	0.12	0.06	0
CELF3	0.3	-1.73697	0.05	0.015	0.06	0.04	0.02	0.01
CEMP1	0.360656	-1.47131	0.61	0.22	1.22	0	0.44	0
CEP250-AS1	2.5	1.32193	0.01	0.025	0.02	0	0.05	0
CEP72-2	2.14554	1.10134	1.065	2.285	0.93	1.2	2.56	2.01
CFAP206	0.380952	-1.39232	0.105	0.04	0.15	0.06	0.02	0.06
CFAP221	0.4	-1.32193	0.025	0.01	0.03	0.02	0.02	0
CFHR1	3	1.58496	0.035	0.105	0.07	0	0.1	0.11
CH25H	0.464203	-1.10717	2.165	1.005	2.68	1.65	0.64	1.37
CH507-42P11.6	0.5	-1	0.03	0.015	0.02	0.04	0.02	0.01
CH507-9B2.8	0.360656	-1.47131	0.305	0.11	0.35	0.26	0.08	0.14
CHGB	2	1	0.005	0.01	0.01	0	0.02	0
CHI3L1	0.136364	-2.87447	0.11	0.015	0.06	0.16	0.03	0
CHP2	0.181818	-2.45943	0.055	0.01	0.02	0.09	0	0.02
CHRFAM7A-2	3.25	1.70044	0.02	0.065	0.01	0.03	0.06	0.07
CHRFAM7A-3	3.25	1.70044	0.02	0.065	0.01	0.03	0.06	0.07
CHRM4	0.3	-1.73697	0.05	0.015	0.07	0.03	0.02	0.01
CHRM5	2	1	0.01	0.02	0.01	0.01	0.02	0.02
CHRNA1	0.315789	-1.66297	0.095	0.03	0.08	0.11	0.02	0.04
CHRNA7	2.625	1.39232	0.04	0.105	0	0.08	0.1	0.11
CHRNB1	0.454128	-1.13883	1.09	0.495	1.08	1.1	0.53	0.46
CHRNG	0.5	-1	0.03	0.015	0.03	0.03	0	0.03
CHST8	0.5	-1	0.02	0.01	0	0.04	0	0.02
CIDEB-2	2.8	1.48543	0.025	0.07	0.02	0.03	0.03	0.11
CILP	0.5	-1	0.01	0.005	0.01	0.01	0.01	0
CILP2	0.5	-1	0.04	0.02	0.04	0.04	0.02	0.02
CITED1	0.352941	-1.5025	0.255	0.09	0.44	0.07	0	0.18
CKM	0.5	-1	0.08	0.04	0.07	0.09	0.06	0.02
CLDN1	0.368421	-1.44057	0.285	0.105	0.36	0.21	0.06	0.15
CLDN14	0.482811	-1.05047	6.545	3.16	6.78	6.31	3.03	3.29
CLDN16	0.4	-1.32193	0.025	0.01	0	0.05	0	0.02
CLDN18	2	1	0.01	0.02	0.02	0	0.03	0.01
CLDN2	0.0833333	-3.58496	0.06	0.005	0.06	0.06	0.01	0
CLEC10A	0.25	-2	0.06	0.015	0.06	0.06	0.03	0
CLEC12B	2.2	1.1375	0.15	0.33	0.16	0.14	0.37	0.29
CLEC17A	2	1	0.005	0.01	0.01	0	0	0.02
CLEC18B	4	2	0.025	0.1	0.05	0	0.09	0.11
CLEC18C	0.333333	-1.58496	0.03	0.01	0.03	0.03	0.02	0
CLEC4M	2.125	1.08746	0.04	0.085	0.05	0.03	0.07	0.1
CLIC1-2	0.00478469	-7.70736	1.045	0.005	2.08	0.01	0.01	0
CLLU1-AS1	0.123288	-3.0199	0.365	0.045	0.56	0.17	0	0.09
CLTRN	0.157895	-2.66297	0.095	0.015	0.08	0.11	0	0.03
CLUL1	0.4	-1.32193	0.025	0.01	0	0.05	0	0.02
CMTM2	0.217391	-2.20163	0.115	0.025	0.08	0.15	0	0.05
CNDP1	0.2	-2.32193	0.025	0.005	0.01	0.04	0	0.01
CNGA1	2	1	0.005	0.01	0.01	0	0.02	0
CNGA3	0.5	-1	0.04	0.02	0.05	0.03	0	0.04
CNIH2	2.21538	1.14756	0.325	0.72	0.48	0.17	0.54	0.9
CNNM3-DT	3.47826	1.79837	0.115	0.4	0	0.23	0.31	0.49
CNR1	0.333333	-1.58496	0.015	0.005	0.01	0.02	0.01	0
CNR2	0.210526	-2.24793	0.095	0.02	0.08	0.11	0.03	0.01
CNTD2	4.28571	2.09954	0.035	0.15	0.02	0.05	0.16	0.14
CNTN3	2	1	0.005	0.01	0.01	0	0.02	0
COL11A1	2	1	0.015	0.03	0	0.03	0.03	0.03
COL11A2-2	0.3	-1.73697	0.05	0.015	0	0.1	0.03	0
COL15A1	2	1	0.005	0.01	0	0.01	0.01	0.01
COL1A2-AS1	5.58333	2.48113	0.06	0.335	0	0.12	0.44	0.23
COL28A1	3	1.58496	0.005	0.015	0.01	0	0.01	0.02
COL4A4	3	1.58496	0.005	0.015	0	0.01	0.01	0.02
COLEC10	0.0909091	-3.45943	0.055	0.005	0.07	0.04	0	0.01
COLGALT2	0.4	-1.32193	0.025	0.01	0.03	0.02	0.02	0
COPG2IT1	3.5	1.80735	0.03	0.105	0.05	0.01	0.14	0.07
CORIN	0.4375	-1.19265	0.24	0.105	0.23	0.25	0.13	0.08
COX6B2	2.75	1.45943	0.04	0.11	0.05	0.03	0.15	0.07
CPB2-AS1	8	3	0.005	0.04	0	0.01	0.07	0.01
CPNE9	0.375	-1.41504	0.04	0.015	0.03	0.05	0.03	0
CRB1	0.333333	-1.58496	0.015	0.005	0.01	0.02	0.01	0
CRHBP	4	2	0.01	0.04	0.02	0	0.06	0.02
CRHR2	0.25	-2	0.02	0.005	0.02	0.02	0	0.01
CRIP1	0.242424	-2.04439	0.165	0.04	0.15	0.18	0	0.08
CRISPLD2	2.75	1.45943	0.02	0.055	0.01	0.03	0.06	0.05
CRK-2	0.319614	-1.6456	15.55	4.97	19.34	11.76	1.77	8.17
CRPPA-AS1	2	1	0.01	0.02	0	0.02	0.04	0
CRYAB	2.3125	1.20945	0.32	0.74	0.35	0.29	0.79	0.69
CRYBB3	0.0454545	-4.45943	0.77	0.035	1.04	0.5	0.07	0
CRYM	0.5	-1	0.02	0.01	0.02	0.02	0	0.02
CRYM-2	0.5	-1	0.02	0.01	0.02	0.02	0	0.02
CSAG1	2	1	0.05	0.1	0	0.1	0.11	0.09
CSDC2	2	1	0.035	0.07	0.05	0.02	0.09	0.05
CSF1R	2.5	1.32193	0.01	0.025	0.02	0	0.03	0.02
CSN1S1	0.454545	-1.1375	0.055	0.025	0	0.11	0	0.05
CSRP3-AS1	0.333333	-1.58496	0.015	0.005	0.01	0.02	0	0.01
CSTF3-DT	0.4	-1.32193	0.025	0.01	0.03	0.02	0	0.02
CT62	2	1	0.01	0.02	0.02	0	0.02	0.02
CT75	0.137931	-2.85798	0.145	0.02	0.04	0.25	0	0.04
CTAGE15	0.285714	-1.80735	0.035	0.01	0.05	0.02	0.02	0
CTAGE15-2	0.285714	-1.80735	0.035	0.01	0.05	0.02	0.02	0
CTCFL	3	1.58496	0.01	0.03	0.02	0	0.05	0.01
CTIF-2	3.1	1.63227	0.15	0.465	0.11	0.19	0.22	0.71
CTNNA3	2	1	0.005	0.01	0.01	0	0	0.02
CTRB2-2	5.6	2.48543	0.025	0.14	0.05	0	0.07	0.21
CTRC	0.416667	-1.26303	0.18	0.075	0.21	0.15	0.08	0.07
CXCL10	0.396478	-1.33469	45.425	18.01	46.89	43.96	16.83	19.19
CXCL12	2.80714	1.4891	0.7	1.965	0.74	0.66	1.81	2.12
CXCL6	0.406944	-1.2971	181.155	73.72	196.74	165.57	69.11	78.33
CXCR5	0.0697674	-3.8413	0.645	0.045	0.84	0.45	0	0.09
CXXC4	0.5	-1	0.01	0.005	0.02	0	0	0.01
CYFIP1-3	10.5152	3.3944	0.495	5.205	0	0.99	6.4	4.01
CYP11A1	0.4	-1.32193	0.025	0.01	0.02	0.03	0.01	0.01
CYP11A1-2	0.4	-1.32193	0.025	0.01	0.02	0.03	0.01	0.01
CYP1A2	3.5	1.80735	0.01	0.035	0.02	0	0.05	0.02
CYP1B1	2.57143	1.36257	0.035	0.09	0.05	0.02	0.11	0.07
CYP21A2-5	2.16667	1.11548	0.03	0.065	0.04	0.02	0	0.13
CYP26A1	0.403846	-1.30812	0.26	0.105	0.23	0.29	0.13	0.08
CYP26B1	2.78571	1.47805	0.07	0.195	0.08	0.06	0.23	0.16
CYP26C1	3	1.58496	0.02	0.06	0.03	0.01	0.06	0.06
CYP2A6	2.5	1.32193	0.01	0.025	0.02	0	0.03	0.02
CYP2B6	3	1.58496	0.03	0.09	0.03	0.03	0.08	0.1
CYP2C8	2.33333	1.22239	0.03	0.07	0.06	0	0.05	0.09
CYP2D6	2	1	0.02	0.04	0.04	0	0.03	0.05
CYP2D7-4	2.33333	1.22239	0.015	0.035	0	0.03	0.05	0.02
CYP7A1	0.2	-2.32193	0.075	0.015	0.06	0.09	0.03	0
CYP7B1	0.15	-2.73697	0.1	0.015	0.1	0.1	0.02	0.01
DAB1	2.2	1.1375	0.025	0.055	0.02	0.03	0.03	0.08
DACH1	2.14612	1.10173	1.095	2.35	1.12	1.07	2.52	2.18
DACT3-AS1	0.194444	-2.36257	0.36	0.07	0.38	0.34	0	0.14
DARS-AS1	0.472222	-1.08246	0.18	0.085	0.29	0.07	0.07	0.1
DAXX-4	0.373702	-1.42004	2.89	1.08	2.62	3.16	0.72	1.44
DCAF12L2	2.66667	1.41504	0.015	0.04	0.01	0.02	0.02	0.06
DCAF8L2	2.5	1.32193	0.02	0.05	0.03	0.01	0.05	0.05
DCDC1	0.25	-2	0.02	0.005	0.04	0	0.01	0
DCLK1	2.42857	1.28011	0.035	0.085	0.02	0.05	0.09	0.08
DCLK3	0.25	-2	0.08	0.02	0.07	0.09	0.04	0
DCXR-DT	0.469388	-1.09115	0.245	0.115	0.11	0.38	0	0.23
DDX39B-4	0.00410397	-7.92877	3.655	0.015	7.29	0.02	0.02	0.01
DDX39B-5	0.00410397	-7.92877	3.655	0.015	7.29	0.02	0.02	0.01
DDX39B-6	0.00410397	-7.92877	3.655	0.015	7.29	0.02	0.02	0.01
DDX39B-7	0.00410397	-7.92877	3.655	0.015	7.29	0.02	0.02	0.01
DDX4	0.5	-1	0.01	0.005	0	0.02	0	0.01
DENND1C	3	1.58496	0.01	0.03	0	0.02	0.02	0.04
DENND2D	0.394366	-1.34239	0.71	0.28	0.61	0.81	0.23	0.33
DENND6A-DT	0.5	-1	0.01	0.005	0.02	0	0	0.01
DEPP1	0.429807	-1.21824	76.29	32.79	82.31	70.27	30.15	35.43
DGKD-2	2.11399	1.07997	0.965	2.04	0.19	1.74	1.89	2.19
DGLUCY	0.307692	-1.70044	0.065	0.02	0.03	0.1	0.03	0.01
DIRAS1	0.384615	-1.37851	0.065	0.025	0.06	0.07	0.03	0.02
DISP3	2.3125	1.20945	0.08	0.185	0.09	0.07	0.19	0.18
DKFZP434A062	0.2	-2.32193	0.025	0.005	0.03	0.02	0.01	0
DKKL1	2.6	1.37851	0.05	0.13	0.1	0	0.1	0.16
DLEC1	0.5	-1	0.05	0.025	0.05	0.05	0.02	0.03
DLGAP3	2	1	0.005	0.01	0.01	0	0.01	0.01
DLGAP4-AS1	4.18182	2.06413	0.055	0.23	0.03	0.08	0.26	0.2
DMC1	2.6875	1.42626	0.16	0.43	0.17	0.15	0.43	0.43
DMGDH	2.66667	1.41504	0.03	0.08	0.04	0.02	0.09	0.07
DNAAF1	2.33333	1.22239	0.015	0.035	0.01	0.02	0.07	0
DNAAF4-CCPG1	2.56962	1.36156	0.79	2.03	0.96	0.62	1.91	2.15
DNAH10	0.5	-1	0.02	0.01	0.01	0.03	0.01	0.01
DNAH17	0.4	-1.32193	0.025	0.01	0.01	0.04	0.01	0.01
DNAH17-AS1	2	1	0.005	0.01	0.01	0	0.01	0.01
DNAH6	2	1	0.02	0.04	0.02	0.02	0.02	0.06
DNAH8	2.83333	1.5025	0.03	0.085	0.02	0.04	0.07	0.1
DNAJC27-AS1	0.333333	-1.58496	0.015	0.005	0.03	0	0.01	0
DNAJC5G	3.33333	1.73697	0.015	0.05	0	0.03	0.03	0.07
DNASE1L2	2.25	1.16993	0.1	0.225	0.09	0.11	0.19	0.26
DOCK4-AS1	2.5	1.32193	0.01	0.025	0	0.02	0.04	0.01
DOCK8-AS1	7.5	2.90689	0.01	0.075	0	0.02	0.1	0.05
DOK7	3	1.58496	0.005	0.015	0.01	0	0.01	0.02
DPEP1	7	2.80735	0.005	0.035	0.01	0	0.04	0.03
DPEP2	2	1	0.025	0.05	0.05	0	0.05	0.05
DPP4-DT	0.489796	-1.02975	0.245	0.12	0.32	0.17	0.19	0.05
DRAIC	2	1	0.01	0.02	0.02	0	0	0.04
DRAXIN	0.456522	-1.13124	0.23	0.105	0.2	0.26	0.06	0.15
DSC2	2	1	0.005	0.01	0.01	0	0.01	0.01
DSC3	2	1	0.005	0.01	0	0.01	0.02	0
DSEL	0.402214	-1.31396	1.355	0.545	1.33	1.38	0.59	0.5
DSG2	0.25	-2	0.02	0.005	0	0.04	0	0.01
DSG3	2	1	0.005	0.01	0.01	0	0.01	0.01
DTNB-AS1	0.428571	-1.22239	0.07	0.03	0.07	0.07	0.02	0.04
DTX2-2	0.493353	-1.01931	3.385	1.67	5.07	1.7	0.63	2.71
DTX4	0.375	-1.41504	0.32	0.12	0.27	0.37	0.12	0.12
DUPD1	3	1.58496	0.005	0.015	0	0.01	0	0.03
ECEL1	2.5	1.32193	0.01	0.025	0.02	0	0	0.05
ECI2-DT	4	2	0.015	0.06	0.01	0.02	0.06	0.06
EDA	3	1.58496	0.1	0.3	0.11	0.09	0.25	0.35
EDIL3-DT	3	1.58496	0.04	0.12	0.06	0.02	0.07	0.17
EDNRA	2.8	1.48543	0.025	0.07	0.05	0	0.09	0.05
EDRF1-DT	0.5	-1	0.04	0.02	0.03	0.05	0.03	0.01
EFHD1	0.4	-1.32193	0.1	0.04	0.11	0.09	0.03	0.05
EFNA2	7	2.80735	0.005	0.035	0.01	0	0.04	0.03
EGOT	0.166667	-2.58496	0.18	0.03	0.17	0.19	0.03	0.03
EGR1	2.28007	1.18908	5.57	12.7	5.37	5.77	12.8	12.6
EHD4-AS1	2.33333	1.22239	0.015	0.035	0.03	0	0	0.07
EHF	0.166667	-2.58496	0.03	0.005	0.03	0.03	0	0.01
ELF3	0.333333	-1.58496	0.015	0.005	0.02	0.01	0.01	0
ELOA2	0.333333	-1.58496	0.015	0.005	0	0.03	0.01	0
ELOVL2	2	1	0.01	0.02	0.02	0	0.02	0.02
ELOVL7	0.243902	-2.03562	0.615	0.15	0.62	0.61	0.13	0.17
EML1	3	1.58496	0.005	0.015	0	0.01	0.02	0.01
ENAM	2	1	0.025	0.05	0.03	0.02	0.08	0.02
ENHO	0.409091	-1.28951	0.11	0.045	0.12	0.1	0.05	0.04
ENPP2	5	2.32193	0.03	0.15	0.03	0.03	0.19	0.11
ENPP5	3	1.58496	0.005	0.015	0	0.01	0	0.03
ENPP6	0.5	-1	0.02	0.01	0	0.04	0	0.02
ENTPD3	3	1.58496	0.02	0.06	0.04	0	0.06	0.06
ENTPD8	0.5	-1	0.02	0.01	0.02	0.02	0.02	0
EPCAM	3.42857	1.77761	0.07	0.24	0.14	0	0.31	0.17
EPCAM-DT	0.352941	-1.5025	0.085	0.03	0.05	0.12	0.06	0
EPGN	0.466667	-1.09954	0.075	0.035	0.05	0.1	0	0.07
EPHA10	0.222222	-2.16993	0.045	0.01	0.05	0.04	0	0.02
EPHA5	3	1.58496	0.005	0.015	0	0.01	0.01	0.02
EPHA7	0.5	-1	0.01	0.005	0.02	0	0.01	0
EPHA8	2	1	0.005	0.01	0.01	0	0	0.02
EPHB3	2	1	0.01	0.02	0	0.02	0.02	0.02
EPN3	0.25	-2	0.02	0.005	0.01	0.03	0.01	0
EPX	2	1	0.005	0.01	0.01	0	0.02	0
ERBB3	2.88889	1.53051	0.045	0.13	0.06	0.03	0.15	0.11
ERC1-2	0.333333	-1.58496	0.15	0.05	0.12	0.18	0	0.1
ERH	5.36	2.42223	0.125	0.67	0.11	0.14	0.55	0.79
ERI3-IT1	0.44186	-1.17834	0.215	0.095	0.34	0.09	0.11	0.08
ERICH6	3.25	1.70044	0.02	0.065	0.04	0	0.04	0.09
ERV3-1-ZNF117	2.22807	1.15579	0.285	0.635	0.17	0.4	0.67	0.6
ERVV-1	0.4375	-1.19265	0.08	0.035	0.06	0.1	0	0.07
ESPNL	6	2.58496	0.005	0.03	0	0.01	0.04	0.02
ESX1	2	1	0.015	0.03	0	0.03	0.03	0.03
ETV2	0.486486	-1.03953	0.185	0.09	0.23	0.14	0.07	0.11
ETV3L	0.2	-2.32193	0.25	0.05	0.16	0.34	0.08	0.02
EWSAT1	2.1	1.07039	0.05	0.105	0.05	0.05	0.18	0.03
EXOC3L2	2.8125	1.49185	0.08	0.225	0.05	0.11	0.14	0.31
F10	3	1.58496	0.015	0.045	0.03	0	0.04	0.05
F3	0.495248	-1.01378	9.995	4.95	10.09	9.9	5.51	4.39
FABP12	0.5	-1	0.02	0.01	0.04	0	0	0.02
FABP4	0.426496	-1.2294	8.605	3.67	10.24	6.97	3.47	3.87
FAM106A	4.44444	2.152	0.045	0.2	0.03	0.06	0.25	0.15
FAM106B	0.266667	-1.90689	0.075	0.02	0.12	0.03	0.04	0
FAM151A	2	1	0.03	0.06	0	0.06	0.07	0.05
FAM155A-IT1	5.5	2.45943	0.01	0.055	0	0.02	0.03	0.08
FAM155B	7	2.80735	0.005	0.035	0.01	0	0.06	0.01
FAM156A	2.05902	1.04196	3.05	6.28	4.39	1.71	5.88	6.68
FAM166B	3.85714	1.94753	0.035	0.135	0.07	0	0.2	0.07
FAM183A	0.444444	-1.16993	0.09	0.04	0.03	0.15	0	0.08
FAM186A	3	1.58496	0.005	0.015	0	0.01	0.01	0.02
FAM209B	0.369565	-1.4361	0.46	0.17	0.49	0.43	0.19	0.15
FAM20A	2.25	1.16993	0.02	0.045	0.03	0.01	0.05	0.04
FAM228A	0.466667	-1.09954	0.075	0.035	0.13	0.02	0.03	0.04
FAM238C	2.5	1.32193	0.02	0.05	0.02	0.02	0.07	0.03
FAM30C-2	0.470588	-1.08746	0.085	0.04	0.07	0.1	0.03	0.05
FAM47E	4	2	0.01	0.04	0.02	0	0.03	0.05
FAM53A-2	2.5	1.32193	0.06	0.15	0	0.12	0.3	0
FAM53B-AS1	2.5	1.32193	0.01	0.025	0.02	0	0.03	0.02
FAM66E-2	2.11111	1.078	0.045	0.095	0.03	0.06	0	0.19
FAM74A6	6.91667	2.79008	0.06	0.415	0.12	0	0.83	0
FAM78B-AS1	3	1.58496	0.005	0.015	0.01	0	0.02	0.01
FAM83E	4	2	0.025	0.1	0.03	0.02	0.13	0.07
FAM87B	2	1	0.025	0.05	0	0.05	0.06	0.04
FAM90A1	4.4	2.1375	0.025	0.11	0.03	0.02	0.15	0.07
FAM95B1	0.421637	-1.24593	3.605	1.52	2.62	4.59	1.5	1.54
FAM9C	0.333333	-1.58496	0.015	0.005	0	0.03	0	0.01
FAXC	2.33333	1.22239	0.165	0.385	0.18	0.15	0.36	0.41
FBXL16	3.5	1.80735	0.01	0.035	0	0.02	0.05	0.02
FBXO15	4.33333	2.11548	0.03	0.13	0	0.06	0.13	0.13
FCGR2A	0.412844	-1.27633	0.545	0.225	0.52	0.57	0.23	0.22
FCN3	2.43333	1.28293	0.15	0.365	0.15	0.15	0.41	0.32
FCRL6	0.2	-2.32193	0.05	0.01	0.02	0.08	0	0.02
FCRLA	0.4	-1.32193	0.125	0.05	0.17	0.08	0.07	0.03
FER1L5	0.333333	-1.58496	0.015	0.005	0.02	0.01	0	0.01
FGF1	2.66667	1.41504	0.015	0.04	0.01	0.02	0.03	0.05
FGF20	0.333333	-1.58496	0.03	0.01	0.06	0	0	0.02
FGFR2	2	1	0.005	0.01	0.01	0	0.01	0.01
FGL2	2	1	0.015	0.03	0.01	0.02	0.04	0.02
FGR	0.263158	-1.926	0.095	0.025	0.12	0.07	0	0.05
FHAD1-AS1	12	3.58496	0.005	0.06	0	0.01	0.06	0.06
FHIT	0.464286	-1.10692	0.14	0.065	0.09	0.19	0.06	0.07
FIBCD1	0.5	-1	0.03	0.015	0.03	0.03	0.01	0.02
FKBP1A-SDCBP2	0.401163	-1.31774	0.86	0.345	0.72	1	0.29	0.4
FLJ12825	2.1	1.07039	0.05	0.105	0.05	0.05	0.11	0.1
FLJ13224	4	2	0.015	0.06	0.02	0.01	0.09	0.03
FLJ13224-2	4	2	0.015	0.06	0.02	0.01	0.09	0.03
FLJ42351	0.222222	-2.16993	0.315	0.07	0.49	0.14	0	0.14
FLJ44635	0.5	-1	0.02	0.01	0	0.04	0.02	0
FLNB-AS1	2.02427	1.0174	1.03	2.085	0.87	1.19	2.21	1.96
FLRT3	2.45	1.29278	0.1	0.245	0.09	0.11	0.24	0.25
FMN1-4	3	1.58496	0.005	0.015	0	0.01	0.02	0.01
FOXF1	0.435737	-1.19847	1.595	0.695	1.59	1.6	0.64	0.75
FOXO6	2.71429	1.44057	0.035	0.095	0.07	0	0.11	0.08
FOXO6-2	0.263158	-1.926	0.095	0.025	0.05	0.14	0	0.05
FPGT-TNNI3K	0.5	-1	0.01	0.005	0	0.02	0	0.01
FREM1	2	1	0.035	0.07	0.03	0.04	0.09	0.05
FREM3	0.5	-1	0.02	0.01	0.03	0.01	0.01	0.01
FRG1-DT-2	2.25	1.16993	0.02	0.045	0.02	0.02	0.02	0.07
FRG1-DT-3	2.25	1.16993	0.02	0.045	0.02	0.02	0.02	0.07
FRMD3	2.34946	1.23233	0.93	2.185	0.99	0.87	2.33	2.04
FRMD6-AS1	0.2	-2.32193	0.05	0.01	0.06	0.04	0	0.02
FRY-AS1	0.142857	-2.80735	0.035	0.005	0.03	0.04	0	0.01
FSIP2	2	1	0.005	0.01	0.01	0	0.01	0.01
FTHL18	0.4	-1.32193	0.075	0.03	0.09	0.06	0.06	0
FUT6	0.333333	-1.58496	0.015	0.005	0.03	0	0	0.01
FUT8-AS1	2	1	0.01	0.02	0.02	0	0.02	0.02
FXYD1	0.468439	-1.09407	1.505	0.705	1.36	1.65	0.55	0.86
FXYD7	5.14286	2.36257	0.035	0.18	0.07	0	0	0.36
FZD7	4	2	0.015	0.06	0.02	0.01	0.08	0.04
GABBR1-3	2	1	0.25	0.5	0.23	0.27	0.62	0.38
GABBR1-4	2	1	0.25	0.5	0.23	0.27	0.62	0.38
GABBR1-6	2	1	0.25	0.5	0.23	0.27	0.62	0.38
GAD1	0.357143	-1.48543	0.07	0.025	0.06	0.08	0.04	0.01
GALNT13	0.5	-1	0.03	0.015	0.04	0.02	0.02	0.01
GALNT16	0.333333	-1.58496	0.03	0.01	0.01	0.05	0.02	0
GAS2L2	4	2	0.005	0.02	0.01	0	0.03	0.01
GAS6-AS1	3	1.58496	0.055	0.165	0.05	0.06	0.13	0.2
GAS6-DT	0.4	-1.32193	0.025	0.01	0	0.05	0	0.02
GAU1	0.4	-1.32193	0.05	0.02	0.06	0.04	0.04	0
GCM1	0.333333	-1.58496	0.015	0.005	0.02	0.01	0.01	0
GDF5	2	1	0.07	0.14	0.08	0.06	0.19	0.09
GDPD4	2	1	0.01	0.02	0	0.02	0.03	0.01
GFRA3	0.4	-1.32193	0.025	0.01	0.03	0.02	0.02	0
GGT6	0.285714	-1.80735	0.035	0.01	0.02	0.05	0.02	0
GJA5	3	1.58496	0.005	0.015	0	0.01	0	0.03
GJA9-MYCBP	0.470588	-1.08746	0.085	0.04	0.11	0.06	0	0.08
GJC3	0.428571	-1.22239	0.105	0.045	0.08	0.13	0.05	0.04
GJD4	2.6	1.37851	0.025	0.065	0.02	0.03	0.09	0.04
GLI1	3	1.58496	0.005	0.015	0.01	0	0.01	0.02
GLRX5	2.25	1.16993	0.02	0.045	0.04	0	0.05	0.04
GLTPD2	6.66667	2.73697	0.015	0.1	0.03	0	0.08	0.12
GLUD2	3.85714	1.94753	0.035	0.135	0.03	0.04	0.15	0.12
GLUD2-2	3.85714	1.94753	0.035	0.135	0.03	0.04	0.15	0.12
GLYATL2	2	1	0.03	0.06	0	0.06	0.05	0.07
GMDS-DT	0.484211	-1.04629	0.475	0.23	0.54	0.41	0.18	0.28
GNAO1	2.33333	1.22239	0.015	0.035	0.01	0.02	0.05	0.02
GNG12-AS1	6	2.58496	0.005	0.03	0.01	0	0.04	0.02
GNG13	4.625	2.20945	0.04	0.185	0.08	0	0.28	0.09
GNG2	3	1.58496	0.01	0.03	0.01	0.01	0.04	0.02
GNL1-2	0.391213	-1.35397	2.39	0.935	1.89	2.89	0.32	1.55
GNL1-4	3.87805	1.95533	0.205	0.795	0.3	0.11	1.16	0.43
GNL1-7	3.87805	1.95533	0.205	0.795	0.3	0.11	1.16	0.43
GOLGA6B	2	1	0.005	0.01	0	0.01	0	0.02
GOLGA6C	2.6	1.37851	0.025	0.065	0.05	0	0.04	0.09
GOLGA6L7-2	6	2.58496	0.01	0.06	0.02	0	0.09	0.03
GOLGA8H	3.76562	1.91289	0.32	1.205	0.39	0.25	1.35	1.06
GOLGA8J	0.294118	-1.76553	0.17	0.05	0.21	0.13	0.06	0.04
GOLGA8J-3	3.14286	1.65208	0.035	0.11	0.03	0.04	0.07	0.15
GOLGA8N	2.125	1.08746	0.04	0.085	0.08	0	0.17	0
GOLGA8O-2	0.470588	-1.08746	0.085	0.04	0.17	0	0.06	0.02
GOLGA8R	2.35294	1.23447	0.085	0.2	0.06	0.11	0.25	0.15
GOLT1A	0.448276	-1.15754	0.145	0.065	0.29	0	0	0.13
GORAB-AS1	2.3	1.20163	0.05	0.115	0	0.1	0.23	0
GP1BB	0.235294	-2.08746	0.34	0.08	0.33	0.35	0	0.16
GP5	3	1.58496	0.005	0.015	0	0.01	0.01	0.02
GPBAR1	0.447368	-1.16046	0.19	0.085	0.18	0.2	0.04	0.13
GPD1	2.2	1.1375	0.025	0.055	0.03	0.02	0.05	0.06
GPHA2	4	2	0.01	0.04	0.02	0	0.08	0
GPI-2	2.664	1.41359	4.375	11.655	3.11	5.64	13.95	9.36
GPIHBP1	3.33333	1.73697	0.015	0.05	0.03	0	0	0.1
GPLD1	0.333333	-1.58496	0.015	0.005	0.01	0.02	0.01	0
GPM6A	0.333333	-1.58496	0.03	0.01	0.04	0.02	0.01	0.01
GPR152	0.222222	-2.16993	0.09	0.02	0	0.18	0	0.04
GPR156	2.33333	1.22239	0.015	0.035	0	0.03	0.03	0.04
GPR158	2	1	0.005	0.01	0	0.01	0.01	0.01
GPR22	0.5	-1	0.01	0.005	0.01	0.01	0	0.01
GPR22-2	0.5	-1	0.01	0.005	0.01	0.01	0	0.01
GPR34	0.166667	-2.58496	0.03	0.005	0.04	0.02	0.01	0
GPR62	3	1.58496	0.01	0.03	0.02	0	0.04	0.02
GPR84	3.1875	1.67243	0.08	0.255	0.07	0.09	0.26	0.25
GRAMD2A	2.7	1.43296	0.05	0.135	0.04	0.06	0.13	0.14
GRASP-AS1	3.40426	1.76734	0.235	0.8	0.28	0.19	0.73	0.87
GRID1	0.333333	-1.58496	0.015	0.005	0.01	0.02	0	0.01
GRIN2C	0.444444	-1.16993	0.045	0.02	0.07	0.02	0.02	0.02
GRIP1	2	1	0.02	0.04	0.03	0.01	0.03	0.05
GRM5	3	1.58496	0.01	0.03	0.02	0	0.04	0.02
GRM6	2	1	0.015	0.03	0.02	0.01	0.03	0.03
GSG1	2	1	0.015	0.03	0.01	0.02	0.02	0.04
GTSF1	2	1	0.02	0.04	0	0.04	0.08	0
GZMA	3.6	1.848	0.025	0.09	0.05	0	0.13	0.05
GZMM	3.16667	1.66297	0.03	0.095	0	0.06	0.19	0
H2AC12	2.24242	1.16506	0.33	0.74	0.48	0.18	0.93	0.55
H2AC17	2.87324	1.52268	0.355	1.02	0.55	0.16	0.79	1.25
H2AC4	5.57692	2.47947	0.13	0.725	0.12	0.14	1.32	0.13
H2AC7	7	2.80735	0.06	0.42	0.12	0	0.36	0.48
H2BC17	3.30303	1.72379	0.165	0.545	0.15	0.18	0.22	0.87
H2BC4	3.44898	1.78617	0.245	0.845	0.31	0.18	1.15	0.54
H2BC8	3.24793	1.69952	0.605	1.965	0.41	0.8	1.77	2.16
H3C1	5.69231	2.50901	0.065	0.37	0.13	0	0.18	0.56
H3C11	2.35714	1.23704	0.14	0.33	0.13	0.15	0.37	0.29
H3C13	6.06667	2.6009	0.075	0.455	0.15	0	0.22	0.69
H3C6	0.275862	-1.85798	0.29	0.08	0.42	0.16	0	0.16
H4-16	2.40909	1.26849	0.22	0.53	0.21	0.23	0.31	0.75
H4C12	0.456967	-1.12984	2.44	1.115	4.88	0	0	2.23
H4C4	3.95455	1.98351	0.11	0.435	0.22	0	0.34	0.53
H4C8	0.463636	-1.10893	0.55	0.255	0.86	0.24	0	0.51
HAP1	0.333333	-1.58496	0.06	0.02	0.08	0.04	0.01	0.03
HAPLN2	2	1	0.015	0.03	0	0.03	0.03	0.03
HAR1A	7	2.80735	0.005	0.035	0.01	0	0.02	0.05
HAVCR2	3	1.58496	0.01	0.03	0	0.02	0.06	0
HCG15	2.77778	1.47393	0.045	0.125	0.03	0.06	0.16	0.09
HCG15-2	2.77778	1.47393	0.045	0.125	0.03	0.06	0.16	0.09
HCG15-3	2.77778	1.47393	0.045	0.125	0.03	0.06	0.16	0.09
HCG15-4	2.77778	1.47393	0.045	0.125	0.03	0.06	0.16	0.09
HCG15-5	2.77778	1.47393	0.045	0.125	0.03	0.06	0.16	0.09
HCG15-6	2.77778	1.47393	0.045	0.125	0.03	0.06	0.16	0.09
HCG15-7	2.77778	1.47393	0.045	0.125	0.03	0.06	0.16	0.09
HCG18-7	3.66667	1.87447	0.03	0.11	0.02	0.04	0.18	0.04
HCG4B-2	2.5	1.32193	0.01	0.025	0.02	0	0.02	0.03
HCG4B-3	2.5	1.32193	0.01	0.025	0.02	0	0.02	0.03
HCP5-3	0.255605	-1.96801	1.115	0.285	0.96	1.27	0	0.57
HCP5B	0.375	-1.41504	0.16	0.06	0.11	0.21	0.08	0.04
HCP5B-8	0.5	-1	0.02	0.01	0.04	0	0	0.02
HEATR4	2.75	1.45943	0.02	0.055	0.03	0.01	0.07	0.04
HECTD2-AS1	0.271429	-1.88136	0.35	0.095	0.2	0.5	0.11	0.08
HEY2	2.6	1.37851	0.025	0.065	0.03	0.02	0.04	0.09
HHAT-2	6	2.58496	0.025	0.15	0.05	0	0.12	0.18
HIGD1B	2.16667	1.11548	0.18	0.39	0.16	0.2	0.32	0.46
HLA-A-4	2	1	0.01	0.02	0.02	0	0.04	0
HLA-A-5	0.415254	-1.26793	0.59	0.245	0.68	0.5	0.11	0.38
HLA-A-6	2	1	0.01	0.02	0.02	0	0.04	0
HLA-DMA-4	0.446809	-1.16227	0.235	0.105	0.14	0.33	0	0.21
HLA-DMB	4.5	2.16993	0.01	0.045	0	0.02	0.04	0.05
HLA-DMB-4	0.333333	-1.58496	0.045	0.015	0.07	0.02	0.03	0
HLA-DMB-5	0.333333	-1.58496	0.045	0.015	0.07	0.02	0.03	0
HLA-DMB-6	4.5	2.16993	0.01	0.045	0	0.02	0.04	0.05
HLA-DMB-7	0.333333	-1.58496	0.045	0.015	0.07	0.02	0.03	0
HLA-DMB-8	4.5	2.16993	0.01	0.045	0	0.02	0.04	0.05
HLA-DOB	0.461538	-1.11548	0.195	0.09	0.27	0.12	0.09	0.09
HLA-DOB-2	0.461538	-1.11548	0.195	0.09	0.27	0.12	0.09	0.09
HLA-DOB-6	0.461538	-1.11548	0.195	0.09	0.27	0.12	0.09	0.09
HLA-DRA	0.5	-1	0.01	0.005	0	0.02	0.01	0
HLA-DRA-8	0.5	-1	0.01	0.005	0	0.02	0.01	0
HLA-F-5	2.31452	1.21072	4.785	11.075	1.05	8.52	12.01	10.14
HLA-F-7	0.375	-1.41504	0.4	0.15	0.58	0.22	0.18	0.12
HOXB-AS3	2.56818	1.36075	0.88	2.26	0.78	0.98	3.41	1.11
HOXC5	0.241379	-2.05063	0.145	0.035	0.15	0.14	0	0.07
HPCA	0.4	-1.32193	0.075	0.03	0.05	0.1	0.03	0.03
HR	0.4	-1.32193	0.025	0.01	0.04	0.01	0.01	0.01
HRCT1	2	1	1.025	2.05	0.98	1.07	2.07	2.03
HS1BP3-IT1	0.212766	-2.23266	0.235	0.05	0.36	0.11	0	0.1
HS3ST5	6	2.58496	0.005	0.03	0.01	0	0.02	0.04
HSD11B1	0.392857	-1.34792	0.42	0.165	0.53	0.31	0.22	0.11
HSD11B2	2.75	1.45943	0.02	0.055	0.02	0.02	0.07	0.04
HSD17B3	0.416667	-1.26303	0.06	0.025	0.02	0.1	0	0.05
HSD17B6	3.6	1.848	0.05	0.18	0.05	0.05	0.14	0.22
HSD3B1	0.454545	-1.1375	0.055	0.025	0	0.11	0.03	0.02
HSFX3	0.5	-1	0.02	0.01	0.04	0	0.02	0
HSFX4	2.2	1.1375	0.025	0.055	0	0.05	0.03	0.08
HSH2D	2.11111	1.078	0.045	0.095	0.07	0.02	0.07	0.12
HSPB2	2.2	1.1375	0.025	0.055	0.05	0	0	0.11
HSPB9	0.482143	-1.05247	0.28	0.135	0.43	0.13	0.15	0.12
HTR1B	2.32385	1.21651	11.595	26.945	10.48	12.71	29.35	24.54
HTR3B	0.5	-1	0.01	0.005	0.01	0.01	0.01	0
HUS1B	0.458647	-1.12455	0.665	0.305	0.78	0.55	0.32	0.29
ICAM1	0.39975	-1.32283	279.925	111.9	274.45	285.4	110	113.8
ICAM4	0.365385	-1.45251	0.52	0.19	0.55	0.49	0.08	0.3
ICOSLG	0.48652	-1.03943	4.08	1.985	3.86	4.3	2.15	1.82
ID2-AS1	0.434426	-1.20282	0.61	0.265	0.6	0.62	0.07	0.46
IGFBP7-AS1	0.5	-1	0.03	0.015	0.03	0.03	0	0.03
IGLL1	0.166667	-2.58496	0.24	0.04	0.18	0.3	0.08	0
IGSF21-AS1	0.375	-1.41504	0.04	0.015	0.05	0.03	0	0.03
IGSF9B	8	3	0.005	0.04	0	0.01	0.06	0.02
IKZF1	0.5	-1	0.01	0.005	0	0.02	0.01	0
IL12RB1	0.209302	-2.25634	0.215	0.045	0.23	0.2	0.06	0.03
IL17B	3.75	1.90689	0.02	0.075	0	0.04	0.15	0
IL17C	0.190476	-2.39232	0.105	0.02	0.11	0.1	0	0.04
IL17RB	2	1	0.03	0.06	0	0.06	0.12	0
IL17REL	2	1	0.015	0.03	0.02	0.01	0.04	0.02
IL1B	0.44464	-1.16929	2.845	1.265	3.03	2.66	1.26	1.27
IL1RL2	2.54545	1.34792	0.055	0.14	0.08	0.03	0.2	0.08
IL20RA	0.2	-2.32193	0.025	0.005	0.02	0.03	0.01	0
IL21R-AS1	0.333333	-1.58496	0.015	0.005	0.03	0	0.01	0
IL23A	0.494737	-1.01527	0.475	0.235	0.46	0.49	0.21	0.26
IL2RB	4	2	0.005	0.02	0.01	0	0.02	0.02
IL34	0.5	-1	0.7	0.35	0.73	0.67	0.27	0.43
IL9R-2	3.66667	1.87447	0.015	0.055	0.02	0.01	0.07	0.04
INHBB	0.333333	-1.58496	0.015	0.005	0.02	0.01	0.01	0
INHBE	2.66667	1.41504	0.015	0.04	0.01	0.02	0.04	0.04
INO80D-2	0.323529	-1.62803	0.17	0.055	0.2	0.14	0	0.11
IQCJ-SCHIP1-AS1	2.55556	1.35364	0.045	0.115	0.09	0	0.13	0.1
IQUB	2.5	1.32193	0.01	0.025	0.02	0	0.05	0
IRF8	0.428571	-1.22239	0.035	0.015	0.05	0.02	0.03	0
IRS4	2	1	0.005	0.01	0	0.01	0.02	0
ISL2	0.5	-1	0.02	0.01	0.02	0.02	0	0.02
ISM2	3	1.58496	0.005	0.015	0.01	0	0.03	0
ITGA9	2.5	1.32193	0.03	0.075	0.03	0.03	0.07	0.08
ITGAM	0.5	-1	0.01	0.005	0.02	0	0	0.01
ITGB4	2.24715	1.1681	1.315	2.955	1.31	1.32	3.05	2.86
ITGB7	2	1	0.01	0.02	0.02	0	0.02	0.02
ITIH3	6	2.58496	0.005	0.03	0.01	0	0.06	0
ITPKA	0.444444	-1.16993	0.225	0.1	0.21	0.24	0.1	0.1
JPH3	2.16667	1.11548	0.06	0.13	0.09	0.03	0.13	0.13
KANSL1-2	0.333333	-1.58496	0.03	0.01	0	0.06	0.01	0.01
KCCAT198	0.230769	-2.11548	0.26	0.06	0.26	0.26	0	0.12
KCNA6	2	1	0.03	0.06	0.03	0.03	0.06	0.06
KCNB2	5	2.32193	0.005	0.025	0.01	0	0.03	0.02
KCNC4	2.06527	1.04633	1.915	3.955	1.86	1.97	4.12	3.79
KCNH2	0.5	-1	0.01	0.005	0	0.02	0	0.01
KCNH6	2	1	0.005	0.01	0	0.01	0.01	0.01
KCNH8	0.5	-1	0.01	0.005	0	0.02	0.01	0
KCNIP2-AS1	3	1.58496	0.065	0.195	0.08	0.05	0.17	0.22
KCNN1	2.33333	1.22239	0.03	0.07	0.03	0.03	0.08	0.06
KCNN2	0.447802	-1.15907	1.82	0.815	1.82	1.82	0.76	0.87
KCNQ5	3	1.58496	0.005	0.015	0	0.01	0.01	0.02
KCP	2	1	0.01	0.02	0	0.02	0.02	0.02
KCTD21-AS1	0.146667	-2.76939	0.375	0.055	0.38	0.37	0	0.11
KIAA0319	2.5	1.32193	0.01	0.025	0.01	0.01	0.03	0.02
KIAA1671-AS1	0.181818	-2.45943	0.165	0.03	0.17	0.16	0.06	0
KIAA1755	2.06667	1.04731	0.075	0.155	0.07	0.08	0.18	0.13
KIF26B	0.5	-1	0.02	0.01	0.02	0.02	0	0.02
KIRREL1-IT1	0.111111	-3.16993	0.09	0.01	0.09	0.09	0	0.02
KIRREL3	3	1.58496	0.005	0.015	0	0.01	0.03	0
KIT	0.437209	-1.1936	1.075	0.47	0.93	1.22	0.46	0.48
KLC3	2.5	1.32193	0.01	0.025	0.02	0	0.03	0.02
KLHDC1	2.22222	1.152	0.045	0.1	0.04	0.05	0.07	0.13
KLHL10	2	1	0.01	0.02	0	0.02	0	0.04
KLHL3	2.18	1.12433	2.25	4.905	2.05	2.45	4.89	4.92
KLK10	5	2.32193	0.01	0.05	0.02	0	0.07	0.03
KLKB1	0.333333	-1.58496	0.03	0.01	0.02	0.04	0	0.02
KLRD1	0.241611	-2.04924	0.745	0.18	0.85	0.64	0.16	0.2
KLRG1	2.04712	1.0336	0.955	1.955	1	0.91	1.9	2.01
KRT80	2.02116	1.01519	1.89	3.82	1.93	1.85	3.92	3.72
KRT81	4	2	0.01	0.04	0	0.02	0.02	0.06
KRTAP10-3	4.1	2.03562	0.05	0.205	0	0.1	0.16	0.25
KRTAP5-1	4	2	0.005	0.02	0.01	0	0.02	0.02
KRTAP5-1-2	4	2	0.005	0.02	0.01	0	0.02	0.02
KRTAP5-1-3	4	2	0.005	0.02	0.01	0	0.02	0.02
KYNU	0.372049	-1.42644	13.13	4.885	13.56	12.7	4.74	5.03
L1TD1	0.444444	-1.16993	0.045	0.02	0.05	0.04	0.03	0.01
LACAT1	5	2.32193	0.005	0.025	0.01	0	0.02	0.03
LACAT1-2	5	2.32193	0.005	0.025	0.01	0	0.02	0.03
LAD1	0.147059	-2.76553	0.17	0.025	0.18	0.16	0.02	0.03
LAIR1-2	0.325	-1.62149	0.2	0.065	0	0.4	0.13	0
LAMB4	2.55556	1.35364	0.045	0.115	0.05	0.04	0.09	0.14
LCMT1-AS2	2	1	0.005	0.01	0.01	0	0.02	0
LCN10	0.5	-1	0.02	0.01	0.02	0.02	0.02	0
LCN2	0.297872	-1.74723	0.94	0.28	0.86	1.02	0.22	0.34
LCP2	0.5	-1	0.11	0.055	0.09	0.13	0.05	0.06
LDHAL6B	2.14286	1.09954	0.07	0.15	0.04	0.1	0.22	0.08
LEF1-AS1	2.5	1.32193	0.01	0.025	0.02	0	0.05	0
LEMD1-AS1	0.333333	-1.58496	0.015	0.005	0	0.03	0	0.01
LENG8-3	4.87736	2.2861	0.53	2.585	0.48	0.58	3.54	1.63
LENG8-4	8.4	3.07039	0.075	0.63	0	0.15	0.62	0.64
LENG8-AS1	0.2	-2.32193	0.275	0.055	0.15	0.4	0.11	0
LGALS4	2.45455	1.29546	0.055	0.135	0.05	0.06	0.1	0.17
LGALS9C	2.07143	1.05063	0.07	0.145	0.05	0.09	0.19	0.1
LGMN	0.2	-2.32193	0.05	0.01	0.05	0.05	0	0.02
LGR6	2	1	0.015	0.03	0.03	0	0.05	0.01
LHFPL3-AS2	11.5	3.52356	0.01	0.115	0.02	0	0.05	0.18
LIF	0.480176	-1.05836	1.135	0.545	1.14	1.13	0.51	0.58
LILRA6-2	0.333333	-1.58496	0.015	0.005	0.03	0	0.01	0
LILRB5-5	2	1	0.005	0.01	0	0.01	0	0.02
LIMCH1	2.3375	1.22497	0.4	0.935	0.4	0.4	0.98	0.89
LINC00163	2	1	0.01	0.02	0.02	0	0.02	0.02
LINC00173	5	2.32193	0.01	0.05	0.02	0	0.03	0.07
LINC00184	3.66667	1.87447	0.015	0.055	0.03	0	0.02	0.09
LINC00189	2.75	1.45943	0.02	0.055	0.04	0	0.11	0
LINC00216	2.33333	1.22239	0.015	0.035	0.03	0	0	0.07
LINC00240	2	1	0.025	0.05	0	0.05	0.06	0.04
LINC00260	2.21053	1.14439	0.095	0.21	0.15	0.04	0.36	0.06
LINC00266-1	2.01887	1.01355	0.265	0.535	0.2	0.33	1	0.07
LINC00310	0.375	-1.41504	0.08	0.03	0.06	0.1	0	0.06
LINC00323	3	1.58496	0.02	0.06	0	0.04	0.07	0.05
LINC00327	0.5	-1	0.02	0.01	0.02	0.02	0.02	0
LINC00337	7.5	2.90689	0.01	0.075	0.02	0	0.06	0.09
LINC00426	0.387097	-1.36923	0.31	0.12	0.33	0.29	0.15	0.09
LINC00460	0.3125	-1.67807	0.08	0.025	0.05	0.11	0.05	0
LINC00470	0.222222	-2.16993	0.045	0.01	0	0.09	0.02	0
LINC00477	2	1	0.01	0.02	0.02	0	0	0.04
LINC00485	0.25	-2	0.02	0.005	0	0.04	0	0.01
LINC00507	0.133333	-2.90689	0.075	0.01	0.05	0.1	0	0.02
LINC00571	3.66667	1.87447	0.06	0.22	0.12	0	0.17	0.27
LINC00589	2.66667	1.41504	0.015	0.04	0	0.03	0	0.08
LINC00592	0.45	-1.152	0.1	0.045	0.07	0.13	0.05	0.04
LINC00629	2	1	0.015	0.03	0.03	0	0	0.06
LINC00632	0.347826	-1.52356	0.345	0.12	0.24	0.45	0.24	0
LINC00634	0.3	-1.73697	0.05	0.015	0.1	0	0.03	0
LINC00664	4	2	0.01	0.04	0	0.02	0.05	0.03
LINC00677	0.114943	-3.12102	0.87	0.1	0.28	1.46	0.2	0
LINC00685-3	0.442857	-1.17509	0.35	0.155	0.46	0.24	0.21	0.1
LINC00693	6.5	2.70044	0.01	0.065	0.02	0	0.06	0.07
LINC00707	8	3	0.005	0.04	0.01	0	0.03	0.05
LINC00824	3.5	1.80735	0.01	0.035	0.02	0	0.04	0.03
LINC00824-2	3	1.58496	0.005	0.015	0.01	0	0.03	0
LINC00840	2.03704	1.02647	0.135	0.275	0.16	0.11	0.19	0.36
LINC00891	2.5	1.32193	0.01	0.025	0.02	0	0.03	0.02
LINC00942	2	1	0.005	0.01	0.01	0	0.02	0
LINC00954	3	1.58496	0.02	0.06	0.03	0.01	0.06	0.06
LINC00958	0.166667	-2.58496	0.06	0.01	0	0.12	0	0.02
LINC00965-2	2	1	0.005	0.01	0.01	0	0	0.02
LINC00996	0.444444	-1.16993	0.045	0.02	0.02	0.07	0.04	0
LINC01018	2	1	0.03	0.06	0.02	0.04	0.06	0.06
LINC01132	2.6	1.37851	0.025	0.065	0.03	0.02	0.08	0.05
LINC01134	5.5	2.45943	0.01	0.055	0.02	0	0.02	0.09
LINC01176	0.427273	-1.22677	0.55	0.235	0.6	0.5	0.18	0.29
LINC01181	0.5	-1	0.06	0.03	0.04	0.08	0.05	0.01
LINC01204	0.5	-1	0.2	0.1	0.14	0.26	0.12	0.08
LINC01215	0.291188	-1.77998	1.305	0.38	1.39	1.22	0.38	0.38
LINC01237	2.20952	1.14374	2.625	5.8	1.06	4.19	8.48	3.12
LINC01301	3.66667	1.87447	0.015	0.055	0.03	0	0.05	0.06
LINC01315	0.113208	-3.14296	0.265	0.03	0.36	0.17	0	0.06
LINC01341	2.2	1.1375	0.15	0.33	0.21	0.09	0.19	0.47
LINC01353	0.465517	-1.10309	0.29	0.135	0.06	0.52	0.08	0.19
LINC01358	0.115789	-3.11042	0.95	0.11	1.04	0.86	0.22	0
LINC01366	5.5	2.45943	0.01	0.055	0.02	0	0.06	0.05
LINC01436	2.66667	1.41504	0.015	0.04	0	0.03	0.06	0.02
LINC01441	0.111111	-3.16993	0.045	0.005	0.03	0.06	0	0.01
LINC01461	2.5	1.32193	0.05	0.125	0.1	0	0.14	0.11
LINC01473	0.463415	-1.10962	0.205	0.095	0.09	0.32	0	0.19
LINC01480	0.217391	-2.20163	0.23	0.05	0.21	0.25	0.1	0
LINC01480-2	0.217391	-2.20163	0.23	0.05	0.21	0.25	0.1	0
LINC01515-2	0.333333	-1.58496	0.795	0.265	1.34	0.25	0	0.53
LINC01524	2	1	0.005	0.01	0	0.01	0.02	0
LINC01535	0.125	-3	0.08	0.01	0.13	0.03	0	0.02
LINC01537	6.25	2.64386	0.02	0.125	0.04	0	0.15	0.1
LINC01545	0.32967	-1.6009	0.455	0.15	0.35	0.56	0.17	0.13
LINC01554	0.444444	-1.16993	0.045	0.02	0.07	0.02	0	0.04
LINC01556	2	1	0.005	0.01	0	0.01	0	0.02
LINC01556-2	0.0357143	-4.80735	0.28	0.01	0.55	0.01	0	0.02
LINC01556-3	2	1	0.005	0.01	0	0.01	0	0.02
LINC01556-5	2	1	0.005	0.01	0	0.01	0	0.02
LINC01558	4.5	2.16993	0.01	0.045	0.02	0	0.09	0
LINC01562	0.111111	-3.16993	0.045	0.005	0.07	0.02	0	0.01
LINC01585	0.428571	-1.22239	0.035	0.015	0.03	0.04	0	0.03
LINC01588	7	2.80735	0.01	0.07	0.01	0.01	0.11	0.03
LINC01603	5	2.32193	0.01	0.05	0.02	0	0.07	0.03
LINC01635	0.480769	-1.05658	0.26	0.125	0.35	0.17	0.1	0.15
LINC01637	2.1875	1.12928	0.08	0.175	0.07	0.09	0.2	0.15
LINC01638	0.333333	-1.58496	0.15	0.05	0.19	0.11	0	0.1
LINC01678	0.417722	-1.25939	0.79	0.33	0.85	0.73	0.47	0.19
LINC01679	0.25	-2	0.02	0.005	0.04	0	0	0.01
LINC01711	2.66667	1.41504	0.045	0.12	0.04	0.05	0.06	0.18
LINC01748	2	1	0.01	0.02	0.01	0.01	0.03	0.01
LINC01771	0.4375	-1.19265	0.16	0.07	0.2	0.12	0.14	0
LINC01775	2.8913	1.53172	0.46	1.33	0.3	0.62	2.29	0.37
LINC01806	2.25	1.16993	0.02	0.045	0	0.04	0.06	0.03
LINC01816	2.41379	1.2713	0.29	0.7	0.3	0.28	0.74	0.66
LINC01840	0.203704	-2.29546	0.27	0.055	0.3	0.24	0	0.11
LINC01881-2	2.21053	1.14439	0.19	0.42	0.23	0.15	0.71	0.13
LINC01881-3	2.21053	1.14439	0.19	0.42	0.23	0.15	0.71	0.13
LINC01894	0.48	-1.05889	0.375	0.18	0.34	0.41	0.23	0.13
LINC01909	0.153846	-2.70044	0.195	0.03	0.05	0.34	0	0.06
LINC01930	0.365385	-1.45251	0.26	0.095	0.2	0.32	0.14	0.05
LINC01970	3	1.58496	0.03	0.09	0.04	0.02	0.1	0.08
LINC01979	0.5	-1	0.02	0.01	0.02	0.02	0.01	0.01
LINC02009	0.25	-2	0.02	0.005	0.03	0.01	0.01	0
LINC02012	0.333333	-1.58496	0.015	0.005	0.01	0.02	0	0.01
LINC02012-2	0.333333	-1.58496	0.015	0.005	0.01	0.02	0	0.01
LINC02015	0.25	-2	0.12	0.03	0.15	0.09	0.03	0.03
LINC02033	0.461538	-1.11548	0.065	0.03	0.08	0.05	0.06	0
LINC02073	3	1.58496	0.005	0.015	0.01	0	0.03	0
LINC02078	0.333333	-1.58496	0.015	0.005	0.02	0.01	0.01	0
LINC02101	0.392857	-1.34792	0.14	0.055	0.07	0.21	0.04	0.07
LINC02113	0.307692	-1.70044	0.065	0.02	0.08	0.05	0	0.04
LINC02188	2.64	1.40054	0.25	0.66	0.11	0.39	0.47	0.85
LINC02202	0.428571	-1.22239	0.035	0.015	0.01	0.06	0.01	0.02
LINC02204	0.285714	-1.80735	0.035	0.01	0.03	0.04	0.01	0.01
LINC02273	3	1.58496	0.075	0.225	0.07	0.08	0.24	0.21
LINC02275	0.444444	-1.16993	0.09	0.04	0.07	0.11	0.04	0.04
LINC02321	0.428571	-1.22239	0.035	0.015	0.03	0.04	0	0.03
LINC02323	0.361702	-1.46713	0.235	0.085	0.12	0.35	0.08	0.09
LINC02348	0.25	-2	0.02	0.005	0.03	0.01	0	0.01
LINC02352	4	2	0.015	0.06	0.03	0	0.11	0.01
LINC02352-2	0.333333	-1.58496	0.015	0.005	0.03	0	0	0.01
LINC02352-3	0.333333	-1.58496	0.015	0.005	0.03	0	0	0.01
LINC02361	2.375	1.24793	0.04	0.095	0.06	0.02	0.08	0.11
LINC02361-2	2.375	1.24793	0.04	0.095	0.06	0.02	0.08	0.11
LINC02365	0.287356	-1.79909	0.435	0.125	0.47	0.4	0.14	0.11
LINC02392	0.48	-1.05889	0.125	0.06	0	0.25	0.07	0.05
LINC02458	0.352941	-1.5025	0.085	0.03	0.08	0.09	0.02	0.04
LINC02475	2	1	0.01	0.02	0	0.02	0.04	0
LINC02487	0.333333	-1.58496	0.015	0.005	0	0.03	0	0.01
LINC02523	0.428571	-1.22239	0.035	0.015	0.03	0.04	0.03	0
LINC02533	3	1.58496	0.005	0.015	0.01	0	0.03	0
LINC02539	0.347826	-1.52356	0.115	0.04	0	0.23	0.08	0
LINC02542	6.33333	2.66297	0.015	0.095	0.03	0	0.08	0.11
LINC02547	2.35556	1.23607	0.45	1.06	0.36	0.54	0.97	1.15
LINC02551	0.5	-1	0.03	0.015	0	0.06	0	0.03
LINC02574	2.31579	1.2115	0.285	0.66	0.17	0.4	0.51	0.81
LINC02584	0.483871	-1.04731	0.155	0.075	0.17	0.14	0.15	0
LINC02594	0.5	-1	0.01	0.005	0.01	0.01	0	0.01
LINC02605	0.378641	-1.4011	0.515	0.195	0.41	0.62	0.19	0.2
LINC02609	0.333333	-1.58496	0.015	0.005	0.03	0	0	0.01
LINC02666	0.5	-1	0.01	0.005	0.01	0.01	0.01	0
LINC02672	6.5	2.70044	0.01	0.065	0.02	0	0.07	0.06
LINC02695	4.5	2.16993	0.01	0.045	0.02	0	0	0.09
LINC02705	0.4	-1.32193	0.025	0.01	0.02	0.03	0.01	0.01
LINC02714	4	2	0.005	0.02	0.01	0	0.03	0.01
LINC02734	0.485714	-1.04182	0.35	0.17	0.13	0.57	0.17	0.17
LINC02766	2.5	1.32193	0.01	0.025	0.02	0	0.02	0.03
LINC02768	0.25	-2	0.04	0.01	0.04	0.04	0	0.02
LINC02785-2	2.5	1.32193	0.01	0.025	0.01	0.01	0.02	0.03
LINC02809	6	2.58496	0.005	0.03	0.01	0	0.02	0.04
LINC02846	0.5	-1	0.04	0.02	0.08	0	0	0.04
LINC02861	0.290323	-1.78427	0.155	0.045	0.17	0.14	0.03	0.06
LINC02863	0.5	-1	0.12	0.06	0.09	0.15	0.04	0.08
LINC02878	2.125	1.08746	0.04	0.085	0.08	0	0.06	0.11
LINC02878-2	2.125	1.08746	0.04	0.085	0.08	0	0.06	0.11
LINP1	0.35	-1.51457	0.1	0.035	0	0.2	0.07	0
LIPC	0.5	-1	0.02	0.01	0	0.04	0	0.02
LL22NC03-13G6.2	0.5	-1	0.03	0.015	0	0.06	0.03	0
LLPH-DT	2	1	0.105	0.21	0	0.21	0.24	0.18
LMF1-AS1	0.4	-1.32193	0.05	0.02	0.03	0.07	0.04	0
LMNTD1	3	1.58496	0.015	0.045	0.03	0	0.04	0.05
LMNTD2-2	2	1	0.025	0.05	0	0.05	0.06	0.04
LMOD2	5	2.32193	0.005	0.025	0.01	0	0.02	0.03
LNCOC1	5.5	2.45943	0.01	0.055	0.01	0.01	0.05	0.06
LNCPRESS1	2.6	1.37851	0.025	0.065	0.05	0	0.07	0.06
LNX1-AS2	4.5	2.16993	0.01	0.045	0.02	0	0.07	0.02
LOC100127955	3	1.58496	0.01	0.03	0.02	0	0.02	0.04
LOC100128340	0.214286	-2.22239	0.07	0.015	0.03	0.11	0	0.03
LOC100128340-3	0.214286	-2.22239	0.07	0.015	0.03	0.11	0	0.03
LOC100128885	0.5	-1	0.03	0.015	0.04	0.02	0.02	0.01
LOC100129083	2	1	0.01	0.02	0.02	0	0	0.04
LOC100129931	2.5	1.32193	0.03	0.075	0	0.06	0.06	0.09
LOC100130548	5.57143	2.47805	0.035	0.195	0.05	0.02	0.17	0.22
LOC100132741	2.5	1.32193	0.01	0.025	0.02	0	0.03	0.02
LOC100134317	0.357143	-1.48543	0.07	0.025	0.14	0	0	0.05
LOC100272217	0.402778	-1.31194	0.36	0.145	0.41	0.31	0.08	0.21
LOC100287036	2.15385	1.10692	0.65	1.4	0.74	0.56	1.31	1.49
LOC100287329-2	0.5	-1	0.02	0.01	0.02	0.02	0	0.02
LOC100287329-5	0.5	-1	0.02	0.01	0.02	0.02	0	0.02
LOC100288069	2.27966	1.18882	1.18	2.69	1.01	1.35	3.35	2.03
LOC100288162	2.27273	1.18442	0.66	1.5	0.58	0.74	1.9	1.1
LOC100288254	0.5	-1	0.05	0.025	0.02	0.08	0.05	0
LOC100505555	0.324675	-1.62293	0.385	0.125	0.39	0.38	0	0.25
LOC100505664	3.33333	1.73697	0.06	0.2	0.06	0.06	0.21	0.19
LOC100505841	0.0857143	-3.54432	0.175	0.015	0.35	0	0.03	0
LOC100505938	0.423077	-1.24101	0.26	0.11	0.33	0.19	0.1	0.12
LOC100506071	0.425532	-1.23266	0.235	0.1	0.22	0.25	0.09	0.11
LOC100506083	2.38462	1.25376	0.195	0.465	0.29	0.1	0.6	0.33
LOC100506098	4.42857	2.14684	0.035	0.155	0.07	0	0	0.31
LOC100506123	0.44	-1.18442	3.125	1.375	2.57	3.68	0.47	2.28
LOC100506188	2	1	0.04	0.08	0.05	0.03	0.03	0.13
LOC100506514	0.142857	-2.80735	0.035	0.005	0.03	0.04	0	0.01
LOC100506551	2	1	0.015	0.03	0.01	0.02	0.04	0.02
LOC100507071	0.432432	-1.20945	1.295	0.56	1.58	1.01	0.17	0.95
LOC100507513	4	2	0.005	0.02	0.01	0	0.04	0
LOC100507547	0.240741	-2.05445	0.27	0.065	0.22	0.32	0.13	0
LOC100652999	4.66667	2.22239	0.045	0.21	0	0.09	0.2	0.22
LOC100996288	2.57143	1.36257	0.035	0.09	0	0.07	0.07	0.11
LOC100996318	3	1.58496	0.005	0.015	0.01	0	0.01	0.02
LOC100996379	0.148148	-2.75489	0.135	0.02	0.18	0.09	0	0.04
LOC100996583	0.458333	-1.12553	0.12	0.055	0.07	0.17	0	0.11
LOC100996583-2	0.458333	-1.12553	0.12	0.055	0.07	0.17	0	0.11
LOC100996662	4	2	0.005	0.02	0	0.01	0.02	0.02
LOC101059906	4	2	0.025	0.1	0.03	0.02	0.05	0.15
LOC101059906-2	3.33333	1.73697	0.015	0.05	0.01	0.02	0.1	0
LOC101060187	2	1	0.005	0.01	0	0.01	0.02	0
LOC101060553	3	1.58496	0.005	0.015	0	0.01	0.01	0.02
LOC101926898	0.280488	-1.83399	0.41	0.115	0.13	0.69	0.03	0.2
LOC101926956	3.5	1.80735	0.05	0.175	0.08	0.02	0.13	0.22
LOC101926967	0.473684	-1.078	0.19	0.09	0.25	0.13	0.1	0.08
LOC101927039	0.111111	-3.16993	0.09	0.01	0.1	0.08	0	0.02
LOC101927157	0.37037	-1.43296	0.135	0.05	0.11	0.16	0.03	0.07
LOC101927191	0.228571	-2.12928	0.175	0.04	0.14	0.21	0	0.08
LOC101927237	0.454545	-1.1375	0.055	0.025	0.09	0.02	0	0.05
LOC101927241	0.290323	-1.78427	0.155	0.045	0	0.31	0	0.09
LOC101927267	0.375	-1.41504	0.04	0.015	0.02	0.06	0.01	0.02
LOC101927325	0.166667	-2.58496	0.06	0.01	0.09	0.03	0	0.02
LOC101927385	0.4	-1.32193	0.125	0.05	0.09	0.16	0.06	0.04
LOC101927445	2	1	0.045	0.09	0.07	0.02	0.15	0.03
LOC101927452	0.5	-1	0.02	0.01	0.02	0.02	0	0.02
LOC101927486	0.409091	-1.28951	0.66	0.27	0.81	0.51	0.48	0.06
LOC101927510	6	2.58496	0.005	0.03	0.01	0	0.05	0.01
LOC101927511	3.55556	1.83007	0.045	0.16	0.02	0.07	0.18	0.14
LOC101927538	0.5	-1	0.05	0.025	0.04	0.06	0.02	0.03
LOC101927583	0.428571	-1.22239	0.035	0.015	0	0.07	0.03	0
LOC101927602	6	2.58496	0.01	0.06	0.02	0	0.07	0.05
LOC101927764	0.476744	-1.06871	0.43	0.205	0.46	0.4	0.27	0.14
LOC101927817	2	1	0.045	0.09	0.02	0.07	0.08	0.1
LOC101927834	10.3333	3.36923	0.03	0.31	0.06	0	0.52	0.1
LOC101927857	0.333333	-1.58496	0.015	0.005	0.03	0	0	0.01
LOC101927872	2	1	0.005	0.01	0.01	0	0.01	0.01
LOC101927919	2.66667	1.41504	0.03	0.08	0.06	0	0.03	0.13
LOC101927989	0.196721	-2.34577	0.305	0.06	0.32	0.29	0.09	0.03
LOC101928005	0.4	-1.32193	0.025	0.01	0.02	0.03	0	0.02
LOC101928042	2.27273	1.18442	0.055	0.125	0.03	0.08	0.05	0.2
LOC101928042-2	2.27273	1.18442	0.055	0.125	0.03	0.08	0.05	0.2
LOC101928042-4	2.27273	1.18442	0.055	0.125	0.03	0.08	0.05	0.2
LOC101928047	0.333333	-1.58496	0.03	0.01	0.02	0.04	0	0.02
LOC101928053	4.66667	2.22239	0.03	0.14	0.06	0	0.16	0.12
LOC101928063	2.75	1.45943	0.04	0.11	0.05	0.03	0.1	0.12
LOC101928077	3	1.58496	0.05	0.15	0.04	0.06	0.21	0.09
LOC101928095-2	3	1.58496	0.005	0.015	0	0.01	0	0.03
LOC101928100	0.456522	-1.13124	0.46	0.21	0.51	0.41	0.17	0.25
LOC101928123	0.440678	-1.1822	0.295	0.13	0.19	0.4	0.11	0.15
LOC101928237	7	2.80735	0.01	0.07	0	0.02	0.08	0.06
LOC101928295	0.5	-1	0.01	0.005	0.02	0	0	0.01
LOC101928323	0.325581	-1.61891	0.215	0.07	0.13	0.3	0	0.14
LOC101928351	0.25	-2	0.02	0.005	0.02	0.02	0	0.01
LOC101928352	0.5	-1	0.03	0.015	0.02	0.04	0.01	0.02
LOC101928383	0.5	-1	0.02	0.01	0.02	0.02	0	0.02
LOC101928414	2.5	1.32193	0.09	0.225	0	0.18	0.21	0.24
LOC101928415	2.18182	1.12553	0.165	0.36	0.19	0.14	0.37	0.35
LOC101928424	0.490196	-1.02857	0.255	0.125	0.26	0.25	0.18	0.07
LOC101928446	0.166667	-2.58496	0.03	0.005	0.03	0.03	0	0.01
LOC101928466	3	1.58496	0.01	0.03	0.02	0	0.03	0.03
LOC101928502	4.66667	2.22239	0.015	0.07	0.03	0	0.08	0.06
LOC101928510	2	1	0.005	0.01	0.01	0	0.01	0.01
LOC101928529	2	1	0.055	0.11	0.05	0.06	0	0.22
LOC101928570	3.75	1.90689	0.02	0.075	0.02	0.02	0.09	0.06
LOC101928576	0.416667	-1.26303	0.12	0.05	0.08	0.16	0.06	0.04
LOC101928636	3	1.58496	0.005	0.015	0	0.01	0.02	0.01
LOC101928762	0.318182	-1.65208	0.33	0.105	0.36	0.3	0.21	0
LOC101928844	0.5	-1	0.04	0.02	0	0.08	0.04	0
LOC101928868	0.4	-1.32193	0.4	0.16	0.37	0.43	0.18	0.14
LOC101928933	2.1	1.07039	0.05	0.105	0.07	0.03	0.04	0.17
LOC101929066	0.222222	-2.16993	0.045	0.01	0.03	0.06	0.02	0
LOC101929098	0.411765	-1.28011	0.085	0.035	0.05	0.12	0.07	0
LOC101929099	0.5	-1	0.03	0.015	0.06	0	0.03	0
LOC101929162	2	1	0.035	0.07	0.02	0.05	0.03	0.11
LOC101929165	0.5	-1	0.01	0.005	0	0.02	0.01	0
LOC101929165-2	0.5	-1	0.01	0.005	0	0.02	0.01	0
LOC101929295	0.444444	-1.16993	0.045	0.02	0.02	0.07	0.02	0.02
LOC101929309	0.173913	-2.52356	0.115	0.02	0.04	0.19	0	0.04
LOC101929408	2.5	1.32193	0.01	0.025	0.02	0	0.03	0.02
LOC101929431	5	2.32193	0.005	0.025	0	0.01	0.03	0.02
LOC101929480	0.192308	-2.37851	0.13	0.025	0.13	0.13	0	0.05
LOC101929532	0.5	-1	0.01	0.005	0.01	0.01	0	0.01
LOC101929540	2.08163	1.05772	0.98	2.04	0.65	1.31	1.83	2.25
LOC101929542	0.483871	-1.04731	0.155	0.075	0.09	0.22	0.06	0.09
LOC101929614	2	1	0.005	0.01	0.01	0	0	0.02
LOC101929643	0.466667	-1.09954	0.075	0.035	0.07	0.08	0.03	0.04
LOC101929691	0.478261	-1.06413	0.115	0.055	0.06	0.17	0.09	0.02
LOC101929692	0.5	-1	0.08	0.04	0.1	0.06	0	0.08
LOC101929719	2.33333	1.22239	0.045	0.105	0.09	0	0	0.21
LOC101929732	4	2	0.025	0.1	0.04	0.01	0.12	0.08
LOC101929750	2	1	0.005	0.01	0.01	0	0.02	0
LOC101929759	0.5	-1	0.03	0.015	0.06	0	0	0.03
LOC101929823	2.06349	1.04509	0.315	0.65	0.28	0.35	0.67	0.63
LOC101929823-2	2.06349	1.04509	0.315	0.65	0.28	0.35	0.67	0.63
LOC101929918	2.88235	1.52725	0.085	0.245	0.07	0.1	0.25	0.24
LOC101929937	0.172414	-2.53605	0.145	0.025	0.07	0.22	0	0.05
LOC101929964	0.222222	-2.16993	0.09	0.02	0.13	0.05	0	0.04
LOC102467080	5.16667	2.36923	0.06	0.31	0	0.12	0.41	0.21
LOC102546294	4	2	0.015	0.06	0.03	0	0.04	0.08
LOC102723305	2.5	1.32193	0.02	0.05	0	0.04	0	0.1
LOC102723360	0.181347	-2.46317	1.93	0.35	2.23	1.63	0.4	0.3
LOC102723401	2	1	0.005	0.01	0	0.01	0.02	0
LOC102723409	3	1.58496	0.04	0.12	0.04	0.04	0.12	0.12
LOC102723444	4	2	0.01	0.04	0.02	0	0.03	0.05
LOC102723502	2	1	0.005	0.01	0.01	0	0.02	0
LOC102723582	5.25	2.39232	0.04	0.21	0.08	0	0.24	0.18
LOC102723675	10.5	3.39232	0.01	0.105	0.02	0	0.09	0.12
LOC102723704	3.2	1.67807	0.025	0.08	0.02	0.03	0.06	0.1
LOC102723757	2.45455	1.29546	0.055	0.135	0.11	0	0.27	0
LOC102723769	4.33333	2.11548	0.015	0.065	0.03	0	0.07	0.06
LOC102723809	0.237288	-2.07529	0.295	0.07	0.1	0.49	0.14	0
LOC102723834	2.5	1.32193	0.01	0.025	0	0.02	0.04	0.01
LOC102723870	0.488372	-1.03395	0.43	0.21	0.58	0.28	0.16	0.26
LOC102723911	0.178571	-2.48543	0.14	0.025	0.19	0.09	0	0.05
LOC102723924	0.111111	-3.16993	0.045	0.005	0.07	0.02	0	0.01
LOC102723961	2	1	0.005	0.01	0.01	0	0.01	0.01
LOC102723989	2	1	1.815	3.63	1.84	1.79	3.52	3.74
LOC102724050	2.26	1.17632	0.25	0.565	0.12	0.38	0.72	0.41
LOC102724064	0.189189	-2.4021	0.37	0.07	0.39	0.35	0.14	0
LOC102724072	0.47619	-1.07039	0.105	0.05	0.11	0.1	0.05	0.05
LOC102724092	0.451613	-1.14684	0.155	0.07	0.17	0.14	0.08	0.06
LOC102724149	7.2	2.848	0.025	0.18	0.02	0.03	0.15	0.21
LOC102724273	3.5	1.80735	0.01	0.035	0.01	0.01	0.03	0.04
LOC102724273-10	3.5	1.80735	0.01	0.035	0.01	0.01	0.03	0.04
LOC102724273-2	3.5	1.80735	0.01	0.035	0.01	0.01	0.03	0.04
LOC102724273-3	3.5	1.80735	0.01	0.035	0.01	0.01	0.03	0.04
LOC102724273-4	3.5	1.80735	0.01	0.035	0.01	0.01	0.03	0.04
LOC102724273-5	3.5	1.80735	0.01	0.035	0.01	0.01	0.03	0.04
LOC102724273-6	3.5	1.80735	0.01	0.035	0.01	0.01	0.03	0.04
LOC102724273-7	3.5	1.80735	0.01	0.035	0.01	0.01	0.03	0.04
LOC102724273-8	3.5	1.80735	0.01	0.035	0.01	0.01	0.03	0.04
LOC102724273-9	3.5	1.80735	0.01	0.035	0.01	0.01	0.03	0.04
LOC102724329	2.5	1.32193	0.13	0.325	0.1	0.16	0.33	0.32
LOC102724438	7.5	2.90689	0.02	0.15	0	0.04	0.21	0.09
LOC102724467	0.24	-2.05889	0.125	0.03	0.18	0.07	0	0.06
LOC102724485	3	1.58496	0.01	0.03	0.01	0.01	0.06	0
LOC102724497	0.5	-1	0.04	0.02	0.04	0.04	0.02	0.02
LOC102724517	0.444444	-1.16993	0.09	0.04	0.04	0.14	0.04	0.04
LOC102724584	4	2	0.02	0.08	0.04	0	0.14	0.02
LOC102724593	3.75	1.90689	0.02	0.075	0.04	0	0.15	0
LOC102724593-2	3.75	1.90689	0.02	0.075	0.04	0	0.15	0
LOC102724615	0.5	-1	0.02	0.01	0.04	0	0.02	0
LOC102724625	0.35	-1.51457	0.1	0.035	0.09	0.11	0.03	0.04
LOC102724646	0.307692	-1.70044	0.065	0.02	0.02	0.11	0.02	0.02
LOC102724672	3	1.58496	0.01	0.03	0	0.02	0.06	0
LOC102724708	0.263158	-1.926	0.095	0.025	0.05	0.14	0.03	0.02
LOC102724720	0.357143	-1.48543	0.07	0.025	0.14	0	0	0.05
LOC102724731	0.253968	-1.97728	0.315	0.08	0.34	0.29	0	0.16
LOC102724740	2	1	0.005	0.01	0	0.01	0.01	0.01
LOC102724775	2	1	0.01	0.02	0	0.02	0.02	0.02
LOC102724805	2.6	1.37851	0.075	0.195	0.03	0.12	0.29	0.1
LOC102724808	0.461538	-1.11548	0.13	0.06	0.14	0.12	0.07	0.05
LOC102724861	0.416667	-1.26303	0.06	0.025	0.08	0.04	0	0.05
LOC102724880	0.285714	-1.80735	0.035	0.01	0.03	0.04	0	0.02
LOC102724880-2	0.285714	-1.80735	0.035	0.01	0.03	0.04	0	0.02
LOC102724956	2.64706	1.40439	0.17	0.45	0.02	0.32	0.9	0
LOC102724956-2	2.64706	1.40439	0.17	0.45	0.02	0.32	0.9	0
LOC102724956-3	2.64706	1.40439	0.17	0.45	0.02	0.32	0.9	0
LOC102725021-3	2.26667	1.18057	0.075	0.17	0.15	0	0	0.34
LOC102725231	0.3	-1.73697	0.1	0.03	0.2	0	0	0.06
LOC102725258	8	3	0.005	0.04	0.01	0	0.01	0.07
LOC105369164	3	1.58496	0.02	0.06	0.04	0	0.12	0
LOC105369180	3.5	1.80735	0.01	0.035	0	0.02	0.04	0.03
LOC105369212	2.09091	1.06413	0.055	0.115	0.06	0.05	0.08	0.15
LOC105369214	0.222222	-2.16993	0.045	0.01	0	0.09	0	0.02
LOC105369250	3.125	1.64386	0.04	0.125	0.02	0.06	0.15	0.1
LOC105369322	0.142857	-2.80735	0.21	0.03	0.18	0.24	0	0.06
LOC105369325	0.125	-3	0.08	0.01	0.06	0.1	0	0.02
LOC105369352	0.473684	-1.078	0.285	0.135	0.19	0.38	0.15	0.12
LOC105369358	0.263158	-1.926	0.095	0.025	0.1	0.09	0.05	0
LOC105369370	0.45	-1.152	0.3	0.135	0.29	0.31	0.11	0.16
LOC105369380	0.425287	-1.23349	0.87	0.37	0.66	1.08	0.15	0.59
LOC105369389	2.5	1.32193	0.01	0.025	0.01	0.01	0.04	0.01
LOC105369421	0.277778	-1.848	0.09	0.025	0	0.18	0	0.05
LOC105369463	0.4	-1.32193	0.05	0.02	0.03	0.07	0.04	0
LOC105369487	0.333333	-1.58496	0.015	0.005	0.01	0.02	0	0.01
LOC105369551	2	1	0.01	0.02	0.01	0.01	0.02	0.02
LOC105369614	0.333333	-1.58496	0.03	0.01	0.01	0.05	0.02	0
LOC105369625	0.458333	-1.12553	0.24	0.11	0.05	0.43	0	0.22
LOC105369669	2.6	1.37851	0.05	0.13	0.04	0.06	0.12	0.14
LOC105369699	4	2	0.005	0.02	0.01	0	0.02	0.02
LOC105369706	0.5	-1	0.01	0.005	0.02	0	0.01	0
LOC105369719	4	2	0.005	0.02	0.01	0	0.02	0.02
LOC105369774	0.2	-2.32193	0.075	0.015	0	0.15	0.03	0
LOC105369782	0.222222	-2.16993	0.045	0.01	0.09	0	0.02	0
LOC105369808	11	3.45943	0.005	0.055	0	0.01	0	0.11
LOC105369809	0.4	-1.32193	0.025	0.01	0.05	0	0	0.02
LOC105369850	2.3125	1.20945	0.16	0.37	0.1	0.22	0.53	0.21
LOC105369919	0.333333	-1.58496	0.015	0.005	0.02	0.01	0	0.01
LOC105369933	2	1	0.04	0.08	0	0.08	0.13	0.03
LOC105369949	0.428571	-1.22239	0.105	0.045	0.08	0.13	0.06	0.03
LOC105369974	5	2.32193	0.005	0.025	0.01	0	0.02	0.03
LOC105370010	2	1	0.01	0.02	0	0.02	0.02	0.02
LOC105370033	0.333333	-1.58496	0.09	0.03	0.11	0.07	0	0.06
LOC105370034	4	2	0.02	0.08	0	0.04	0.13	0.03
LOC105370090	0.5	-1	0.01	0.005	0	0.02	0	0.01
LOC105370113	3.66667	1.87447	0.015	0.055	0.01	0.02	0.05	0.06
LOC105370148	3.5	1.80735	0.01	0.035	0	0.02	0.05	0.02
LOC105370356	5.5	2.45943	0.01	0.055	0	0.02	0.11	0
LOC105370364	3.25	1.70044	0.02	0.065	0.01	0.03	0.1	0.03
LOC105370365	0.285714	-1.80735	0.035	0.01	0.04	0.03	0.01	0.01
LOC105370492	3	1.58496	0.03	0.09	0.06	0	0.12	0.06
LOC105370560	2.83333	1.5025	0.03	0.085	0.06	0	0.12	0.05
LOC105370569	3	1.58496	0.005	0.015	0.01	0	0.02	0.01
LOC105370577	0.166667	-2.58496	0.09	0.015	0.08	0.1	0	0.03
LOC105370579	0.2	-2.32193	0.025	0.005	0.01	0.04	0	0.01
LOC105370624	0.333333	-1.58496	0.075	0.025	0.07	0.08	0.02	0.03
LOC105370651	0.375	-1.41504	0.04	0.015	0.03	0.05	0.03	0
LOC105370668	2	1	0.015	0.03	0.03	0	0	0.06
LOC105370679	4	2	0.005	0.02	0	0.01	0.04	0
LOC105370697-2	0.5	-1	0.06	0.03	0.08	0.04	0	0.06
LOC105370705	3.4	1.76553	0.025	0.085	0.05	0	0.07	0.1
LOC105370765	0.5	-1	0.01	0.005	0.01	0.01	0	0.01
LOC105370789	0.4	-1.32193	0.025	0.01	0	0.05	0	0.02
LOC105370809	0.214286	-2.22239	0.07	0.015	0.12	0.02	0.03	0
LOC105370833	3.4	1.76553	0.025	0.085	0	0.05	0.03	0.14
LOC105370834	7	2.80735	0.005	0.035	0.01	0	0.02	0.05
LOC105370850	2	1	0.005	0.01	0	0.01	0	0.02
LOC105370912	0.181818	-2.45943	0.055	0.01	0.06	0.05	0	0.02
LOC105370918	0.166667	-2.58496	0.03	0.005	0.04	0.02	0	0.01
LOC105370989	0.458333	-1.12553	2.04	0.935	1.33	2.75	1.04	0.83
LOC105371017	0.416667	-1.26303	0.06	0.025	0.08	0.04	0.03	0.02
LOC105371036	0.473684	-1.078	0.095	0.045	0.06	0.13	0.05	0.04
LOC105371038	8	3	0.06	0.48	0.12	0	0.69	0.27
LOC105371044	11	3.45943	0.005	0.055	0.01	0	0.03	0.08
LOC105371049	3.02632	1.59756	0.19	0.575	0.27	0.11	0.76	0.39
LOC105371055	2.12903	1.0902	0.155	0.33	0.19	0.12	0.36	0.3
LOC105371059	2.66667	1.41504	0.06	0.16	0	0.12	0.13	0.19
LOC105371064	2	1	0.005	0.01	0.01	0	0.01	0.01
LOC105371094	2.25	1.16993	0.02	0.045	0.02	0.02	0.01	0.08
LOC105371094-2	2.25	1.16993	0.02	0.045	0.02	0.02	0.01	0.08
LOC105371115	0.0113208	-6.46489	1.325	0.015	1.33	1.32	0.02	0.01
LOC105371126-2	2.75	1.45943	0.02	0.055	0.04	0	0.07	0.04
LOC105371223	2.33333	1.22239	0.045	0.105	0	0.09	0.12	0.09
LOC105371235	2	1	0.015	0.03	0	0.03	0.05	0.01
LOC105371288	0.0666667	-3.90689	0.075	0.005	0	0.15	0.01	0
LOC105371348	0.5	-1	0.04	0.02	0.04	0.04	0	0.04
LOC105371366	2	1	0.005	0.01	0.01	0	0	0.02
LOC105371376	0.230769	-2.11548	0.065	0.015	0.06	0.07	0.02	0.01
LOC105371378	5.14286	2.36257	0.035	0.18	0.02	0.05	0.06	0.3
LOC105371401	0.421053	-1.24793	0.095	0.04	0.07	0.12	0.04	0.04
LOC105371419	2	1	0.01	0.02	0	0.02	0.03	0.01
LOC105371449	9	3.16993	0.025	0.225	0.03	0.02	0.03	0.42
LOC105371472	0.320513	-1.64155	0.39	0.125	0.41	0.37	0.14	0.11
LOC105371483	2.5	1.32193	0.01	0.025	0.02	0	0.03	0.02
LOC105371505	3.3	1.72247	0.05	0.165	0.06	0.04	0.09	0.24
LOC105371507	0.384615	-1.37851	0.065	0.025	0.08	0.05	0.05	0
LOC105371520	0.425	-1.23447	0.2	0.085	0.12	0.28	0.17	0
LOC105371566	0.305556	-1.71049	0.18	0.055	0.21	0.15	0.08	0.03
LOC105371629	0.125	-3	0.08	0.01	0.08	0.08	0	0.02
LOC105371636	2.5	1.32193	0.02	0.05	0	0.04	0.04	0.06
LOC105371637	0.444444	-1.16993	0.045	0.02	0.04	0.05	0.01	0.03
LOC105371688	2.33333	1.22239	0.015	0.035	0	0.03	0.03	0.04
LOC105371730	0.470588	-1.08746	0.085	0.04	0.14	0.03	0.03	0.05
LOC105371734	0.431034	-1.21412	0.58	0.25	0.45	0.71	0.26	0.24
LOC105371747	2.33333	1.22239	0.015	0.035	0.03	0	0.04	0.03
LOC105371747-2	2.33333	1.22239	0.015	0.035	0.03	0	0.04	0.03
LOC105371747-3	2.33333	1.22239	0.015	0.035	0.03	0	0.04	0.03
LOC105371750-2	0.5	-1	0.01	0.005	0.01	0.01	0.01	0
LOC105371753	2	1	0.005	0.01	0.01	0	0	0.02
LOC105371753-2	2	1	0.005	0.01	0.01	0	0	0.02
LOC105371755-2	0.333333	-1.58496	0.075	0.025	0	0.15	0	0.05
LOC105371785	0.456522	-1.13124	0.23	0.105	0.24	0.22	0.08	0.13
LOC105371793	8	3	0.02	0.16	0.04	0	0.18	0.14
LOC105371800-3	0.25	-2	0.02	0.005	0.02	0.02	0	0.01
LOC105371818	0.4	-1.32193	0.025	0.01	0	0.05	0.01	0.01
LOC105371893	2.21429	1.14684	0.07	0.155	0.06	0.08	0.08	0.23
LOC105371903	2.2	1.1375	0.05	0.11	0.06	0.04	0.14	0.08
LOC105371922	2	1	0.035	0.07	0.07	0	0.02	0.12
LOC105371926	2.57143	1.36257	0.035	0.09	0.03	0.04	0.11	0.07
LOC105371952	2.5	1.32193	0.02	0.05	0.04	0	0.1	0
LOC105371967	2.72222	1.44478	0.09	0.245	0.1	0.08	0.28	0.21
LOC105371980	0.146341	-2.77259	0.205	0.03	0.12	0.29	0	0.06
LOC105371981	2.25	1.16993	0.04	0.09	0.08	0	0.07	0.11
LOC105371998	3.71429	1.89308	0.035	0.13	0.07	0	0.23	0.03
LOC105372061	4	2	0.005	0.02	0.01	0	0	0.04
LOC105372105	3.5	1.80735	0.01	0.035	0.01	0.01	0.03	0.04
LOC105372105-2	3.5	1.80735	0.01	0.035	0.01	0.01	0.03	0.04
LOC105372106	2	1	0.005	0.01	0	0.01	0.01	0.01
LOC105372106-2	2	1	0.005	0.01	0	0.01	0.01	0.01
LOC105372118	0.4	-1.32193	0.025	0.01	0	0.05	0.02	0
LOC105372165	4	2	0.025	0.1	0.03	0.02	0.15	0.05
LOC105372234	0.471042	-1.08607	2.59	1.22	3.01	2.17	1.53	0.91
LOC105372236	2.28571	1.19265	0.035	0.08	0	0.07	0.16	0
LOC105372238	3.66667	1.87447	0.03	0.11	0.06	0	0.16	0.06
LOC105372255	0.25	-2	0.04	0.01	0.01	0.07	0.01	0.01
LOC105372261	4.5	2.16993	0.02	0.09	0.04	0	0.1	0.08
LOC105372268	3	1.58496	0.01	0.03	0.01	0.01	0.03	0.03
LOC105372295	2.14894	1.10362	0.47	1.01	0.61	0.33	0.92	1.1
LOC105372296	2.64286	1.4021	0.07	0.185	0.06	0.08	0.13	0.24
LOC105372352	8	3	0.005	0.04	0	0.01	0.01	0.07
LOC105372383	0.125	-3	0.04	0.005	0.04	0.04	0	0.01
LOC105372407	2.25	1.16993	0.02	0.045	0.04	0	0	0.09
LOC105372412	0.333333	-1.58496	0.03	0.01	0.02	0.04	0	0.02
LOC105372431	0.5	-1	0.12	0.06	0.08	0.16	0.04	0.08
LOC105372440	7.7	2.94486	0.1	0.77	0.09	0.11	0	1.54
LOC105372484	2.28571	1.19265	0.035	0.08	0	0.07	0.16	0
LOC105372496	0.2	-2.32193	0.15	0.03	0.14	0.16	0.06	0
LOC105372511	0.444444	-1.16993	0.27	0.12	0.26	0.28	0.06	0.18
LOC105372522	4.5	2.16993	0.01	0.045	0	0.02	0.02	0.07
LOC105372571	7.5	2.90689	0.01	0.075	0	0.02	0.09	0.06
LOC105372579	2	1	0.04	0.08	0.05	0.03	0.09	0.07
LOC105372594	2	1	0.025	0.05	0.05	0	0	0.1
LOC105372663	0.333333	-1.58496	0.06	0.02	0.12	0	0	0.04
LOC105372692	3.5	1.80735	0.01	0.035	0.02	0	0.05	0.02
LOC105372705	2.05263	1.03747	0.095	0.195	0.14	0.05	0.16	0.23
LOC105372717	4.5	2.16993	0.02	0.09	0	0.04	0.1	0.08
LOC105372756	0.5	-1	0.01	0.005	0.02	0	0	0.01
LOC105372798	2.07692	1.05445	0.13	0.27	0.09	0.17	0.26	0.28
LOC105372813	0.333333	-1.58496	0.06	0.02	0.07	0.05	0	0.04
LOC105372816	2	1	0.005	0.01	0	0.01	0.02	0
LOC105372859	2.42857	1.28011	0.035	0.085	0.03	0.04	0.08	0.09
LOC105372862	0.5	-1	0.01	0.005	0.01	0.01	0.01	0
LOC105372887	0.2	-2.32193	0.05	0.01	0.01	0.09	0.02	0
LOC105372906	0.3125	-1.67807	0.16	0.05	0.09	0.23	0	0.1
LOC105372919	2.13636	1.09516	0.11	0.235	0.1	0.12	0.14	0.33
LOC105373033	2	1	0.005	0.01	0.01	0	0.01	0.01
LOC105373037	3.5	1.80735	0.01	0.035	0.02	0	0	0.07
LOC105373041	2.12903	1.0902	0.775	1.65	0.81	0.74	2.37	0.93
LOC105373087	0.5	-1	0.02	0.01	0	0.04	0	0.02
LOC105373089	2.75	1.45943	0.02	0.055	0.02	0.02	0	0.11
LOC105373096	2.16667	1.11548	0.06	0.13	0.04	0.08	0.06	0.2
LOC105373100	2.5	1.32193	0.04	0.1	0.08	0	0.06	0.14
LOC105373116	0.333333	-1.58496	0.015	0.005	0.02	0.01	0	0.01
LOC105373138	3	1.58496	0.005	0.015	0	0.01	0.01	0.02
LOC105373150	0.4	-1.32193	0.05	0.02	0.06	0.04	0.02	0.02
LOC105373174	3	1.58496	0.03	0.09	0.06	0	0.12	0.06
LOC105373255	6.5	2.70044	0.02	0.13	0.02	0.02	0.16	0.1
LOC105373255-2	6.5	2.70044	0.02	0.13	0.02	0.02	0.16	0.1
LOC105373302	9.57143	3.25873	0.035	0.335	0.07	0	0.39	0.28
LOC105373312	2.2	1.1375	0.025	0.055	0	0.05	0	0.11
LOC105373314	4.5	2.16993	0.02	0.09	0	0.04	0.12	0.06
LOC105373323	0.5	-1	0.01	0.005	0.01	0.01	0	0.01
LOC105373369	2	1	0.015	0.03	0.02	0.01	0.04	0.02
LOC105373449	4.33333	2.11548	0.015	0.065	0.02	0.01	0.08	0.05
LOC105373451	2.5	1.32193	0.02	0.05	0	0.04	0.04	0.06
LOC105373454	2.33333	1.22239	0.015	0.035	0.01	0.02	0.03	0.04
LOC105373467	2.2	1.1375	0.025	0.055	0	0.05	0.11	0
LOC105373583	2	1	0.015	0.03	0.03	0	0.04	0.02
LOC105373605	0.5	-1	0.02	0.01	0.02	0.02	0.02	0
LOC105373618	3	1.58496	0.005	0.015	0.01	0	0.01	0.02
LOC105373649	2	1	0.01	0.02	0	0.02	0	0.04
LOC105373656	0.314103	-1.67069	0.78	0.245	1.17	0.39	0	0.49
LOC105373748	2.4	1.26303	0.075	0.18	0.05	0.1	0.14	0.22
LOC105373786	0.272727	-1.87447	0.055	0.015	0	0.11	0	0.03
LOC105373793	2.25	1.16993	0.12	0.27	0.07	0.17	0.51	0.03
LOC105373796	0.434783	-1.20163	0.115	0.05	0	0.23	0.07	0.03
LOC105373836	2.26667	1.18057	0.15	0.34	0.09	0.21	0.49	0.19
LOC105373868	4	2	0.05	0.2	0.1	0	0.29	0.11
LOC105373881	0.363636	-1.45943	0.055	0.02	0.04	0.07	0.04	0
LOC105373884	2.14286	1.09954	0.035	0.075	0.03	0.04	0.08	0.07
LOC105373943	2	1	0.005	0.01	0	0.01	0.01	0.01
LOC105373951	2	1	0.01	0.02	0.02	0	0.04	0
LOC105373952	2.42857	1.28011	0.035	0.085	0.04	0.03	0.08	0.09
LOC105373970	0.5	-1	0.03	0.015	0.02	0.04	0.03	0
LOC105373994	2	1	0.005	0.01	0.01	0	0	0.02
LOC105374009	0.5	-1	0.03	0.015	0.02	0.04	0.02	0.01
LOC105374013	3	1.58496	0.055	0.165	0.04	0.07	0.21	0.12
LOC105374040	0.428571	-1.22239	0.035	0.015	0.04	0.03	0.03	0
LOC105374062	2	1	0.005	0.01	0	0.01	0.01	0.01
LOC105374063	0.333333	-1.58496	0.105	0.035	0.13	0.08	0	0.07
LOC105374080	0.285714	-1.80735	0.035	0.01	0.02	0.05	0	0.02
LOC105374117	5	2.32193	0.005	0.025	0	0.01	0.03	0.02
LOC105374118	2	1	0.015	0.03	0.01	0.02	0.06	0
LOC105374155	2.5	1.32193	0.01	0.025	0.02	0	0.05	0
LOC105374163	0.5	-1	0.04	0.02	0	0.08	0.04	0
LOC105374167	5.7	2.51096	0.05	0.285	0.1	0	0.36	0.21
LOC105374304	0.37037	-1.43296	0.135	0.05	0.09	0.18	0.06	0.04
LOC105374306	0.15625	-2.67807	0.48	0.075	0.44	0.52	0.15	0
LOC105374308	6	2.58496	0.005	0.03	0.01	0	0.02	0.04
LOC105374308-2	9	3.16993	0.005	0.045	0.01	0	0.09	0
LOC105374325	0.5	-1	0.01	0.005	0.01	0.01	0	0.01
LOC105374340	2.1875	1.12928	0.08	0.175	0.09	0.07	0.23	0.12
LOC105374354	3.6	1.848	0.025	0.09	0.05	0	0.07	0.11
LOC105374369	0.393789	-1.34451	4.025	1.585	5.34	2.71	1.76	1.41
LOC105374382	0.5	-1	0.01	0.005	0.01	0.01	0	0.01
LOC105374419	0.27619	-1.85626	0.525	0.145	0.48	0.57	0	0.29
LOC105374421	2	1	0.005	0.01	0	0.01	0	0.02
LOC105374438	0.357143	-1.48543	0.14	0.05	0.11	0.17	0.01	0.09
LOC105374444	0.5	-1	0.03	0.015	0.03	0.03	0.03	0
LOC105374445	0.285714	-1.80735	0.035	0.01	0.01	0.06	0	0.02
LOC105374536	2	1	0.005	0.01	0.01	0	0.02	0
LOC105374567	2.14286	1.09954	0.07	0.15	0.06	0.08	0.08	0.22
LOC105374581	2	1	0.005	0.01	0.01	0	0.02	0
LOC105374608	0.5	-1	0.01	0.005	0	0.02	0.01	0
LOC105374612	0.333333	-1.58496	0.015	0.005	0.01	0.02	0.01	0
LOC105374639	0.333333	-1.58496	0.015	0.005	0.01	0.02	0	0.01
LOC105374721	0.479339	-1.06088	1.815	0.87	1.74	1.89	1.14	0.6
LOC105374732	0.277778	-1.848	0.09	0.025	0.08	0.1	0.05	0
LOC105374789	6	2.58496	0.005	0.03	0.01	0	0.04	0.02
LOC105374795	2	1	0.035	0.07	0.03	0.04	0.06	0.08
LOC105374800	2	1	0.075	0.15	0.11	0.04	0.15	0.15
LOC105374811	0.119048	-3.07039	0.21	0.025	0.29	0.13	0.03	0.02
LOC105374812	0.291667	-1.77761	0.12	0.035	0.12	0.12	0.04	0.03
LOC105374839	2	1	0.01	0.02	0.01	0.01	0.01	0.03
LOC105374848	2.04762	1.03395	0.105	0.215	0.06	0.15	0.25	0.18
LOC105374866	3.25	1.70044	0.02	0.065	0.04	0	0.13	0
LOC105374906	4	2	0.005	0.02	0.01	0	0.04	0
LOC105374966	4	2	0.005	0.02	0	0.01	0.04	0
LOC105374985	0.4375	-1.19265	0.08	0.035	0.09	0.07	0.07	0
LOC105375022-5	2.05	1.03562	0.1	0.205	0	0.2	0.04	0.37
LOC105375022-7	2.05	1.03562	0.1	0.205	0	0.2	0.04	0.37
LOC105375035	0.25	-2	0.18	0.045	0.11	0.25	0.09	0
LOC105375056	2	1	0.01	0.02	0.02	0	0.02	0.02
LOC105375060	2.66667	1.41504	0.03	0.08	0	0.06	0.06	0.1
LOC105375095	2.09091	1.06413	0.055	0.115	0	0.11	0.13	0.1
LOC105375148	2	1	0.025	0.05	0.05	0	0	0.1
LOC105375169	2.66667	1.41504	0.06	0.16	0.09	0.03	0.18	0.14
LOC105375184	2	1	0.005	0.01	0.01	0	0.01	0.01
LOC105375202	3	1.58496	0.01	0.03	0.02	0	0.02	0.04
LOC105375221	4	2	0.01	0.04	0.01	0.01	0.04	0.04
LOC105375260	3	1.58496	0.01	0.03	0.02	0	0.04	0.02
LOC105375284	2	1	0.005	0.01	0	0.01	0	0.02
LOC105375328	0.333333	-1.58496	0.075	0.025	0.15	0	0	0.05
LOC105375330	0.272727	-1.87447	0.055	0.015	0	0.11	0	0.03
LOC105375333	2	1	0.025	0.05	0.01	0.04	0.08	0.02
LOC105375337	0.5	-1	0.09	0.045	0.08	0.1	0.05	0.04
LOC105375363	0.47561	-1.07215	0.41	0.195	0.46	0.36	0.17	0.22
LOC105375401	0.220339	-2.1822	0.295	0.065	0.45	0.14	0	0.13
LOC105375402	2.66667	1.41504	0.015	0.04	0	0.03	0.03	0.05
LOC105375421	0.333333	-1.58496	0.09	0.03	0.1	0.08	0	0.06
LOC105375427	3	1.58496	0.03	0.09	0	0.06	0.13	0.05
LOC105375434	3.33333	1.73697	0.015	0.05	0.01	0.02	0.08	0.02
LOC105375434-2	2.26667	1.18057	0.075	0.17	0.05	0.1	0.14	0.2
LOC105375446	2.5	1.32193	0.06	0.15	0.04	0.08	0.19	0.11
LOC105375450	2	1	0.015	0.03	0	0.03	0	0.06
LOC105375472	0.333333	-1.58496	0.015	0.005	0.02	0.01	0.01	0
LOC105375500	0.294118	-1.76553	0.17	0.05	0.13	0.21	0.06	0.04
LOC105375517	3.5	1.80735	0.01	0.035	0.02	0	0.07	0
LOC105375520	0.5	-1	0.01	0.005	0.01	0.01	0	0.01
LOC105375522	0.3	-1.73697	0.05	0.015	0.06	0.04	0.03	0
LOC105375523	3.25	1.70044	0.02	0.065	0.04	0	0.08	0.05
LOC105375536	2.83333	1.5025	0.03	0.085	0.06	0	0.11	0.06
LOC105375541	3	1.58496	0.005	0.015	0	0.01	0.03	0
LOC105375547	2.33333	1.22239	0.015	0.035	0.03	0	0.07	0
LOC105375547-2	2.33333	1.22239	0.015	0.035	0.03	0	0.07	0
LOC105375549-2	0.25	-2	0.06	0.015	0.05	0.07	0.03	0
LOC105375564	2.125	1.08746	0.08	0.17	0.09	0.07	0.2	0.14
LOC105375624	2.83333	1.5025	0.03	0.085	0.03	0.03	0.11	0.06
LOC105375674	2.14286	1.09954	0.035	0.075	0.05	0.02	0.1	0.05
LOC105375683	4.15385	2.05445	0.065	0.27	0.03	0.1	0.3	0.24
LOC105375690	3.33333	1.73697	0.015	0.05	0.03	0	0.05	0.05
LOC105375696	0.25	-2	0.02	0.005	0.01	0.03	0	0.01
LOC105375724	0.333333	-1.58496	0.045	0.015	0.07	0.02	0.01	0.02
LOC105375751	0.295455	-1.75899	0.22	0.065	0.14	0.3	0.06	0.07
LOC105375781	4	2	0.005	0.02	0.01	0	0	0.04
LOC105375785	0.5	-1	0.13	0.065	0.1	0.16	0.05	0.08
LOC105375818	4	2	0.01	0.04	0.02	0	0	0.08
LOC105375839	0.413043	-1.27563	0.46	0.19	0.38	0.54	0.21	0.17
LOC105375840	0.2	-2.32193	0.05	0.01	0.02	0.08	0	0.02
LOC105375896	0.333333	-1.58496	0.015	0.005	0.03	0	0.01	0
LOC105375913	0.2	-2.32193	0.025	0.005	0.01	0.04	0.01	0
LOC105375914	0.346154	-1.53051	0.52	0.18	0.62	0.42	0.2	0.16
LOC105375938	0.466667	-1.09954	0.075	0.035	0.08	0.07	0.04	0.03
LOC105375985	2	1	0.015	0.03	0	0.03	0.03	0.03
LOC105376065	2.27273	1.18442	0.055	0.125	0	0.11	0.04	0.21
LOC105376146	2.33333	1.22239	0.03	0.07	0.02	0.04	0.09	0.05
LOC105376159	0.285714	-1.80735	0.035	0.01	0.05	0.02	0.02	0
LOC105376199	2	1	0.03	0.06	0	0.06	0.07	0.05
LOC105376222	0.318182	-1.65208	0.11	0.035	0.12	0.1	0.04	0.03
LOC105376224	0.483607	-1.04809	0.61	0.295	0.43	0.79	0.09	0.5
LOC105376243	0.333333	-1.58496	0.015	0.005	0.03	0	0	0.01
LOC105376257	2	1	0.04	0.08	0.04	0.04	0.09	0.07
LOC105376281	2	1	0.1	0.2	0.1	0.1	0.24	0.16
LOC105376322	3.09091	1.62803	0.055	0.17	0.02	0.09	0.19	0.15
LOC105376332	3	1.58496	0.025	0.075	0.05	0	0.07	0.08
LOC105376341	9	3.16993	0.005	0.045	0	0.01	0.06	0.03
LOC105376358	0.5	-1	0.05	0.025	0	0.1	0	0.05
LOC105376360	7	2.80735	0.005	0.035	0.01	0	0.02	0.05
LOC105376369	0.310345	-1.68806	0.145	0.045	0.11	0.18	0	0.09
LOC105376373	3.5	1.80735	0.01	0.035	0.02	0	0.04	0.03
LOC105376412	0.166667	-2.58496	0.18	0.03	0.09	0.27	0.02	0.04
LOC105376436	0.272727	-1.87447	0.055	0.015	0.04	0.07	0.02	0.01
LOC105376476	0.333333	-1.58496	0.105	0.035	0.09	0.12	0.04	0.03
LOC105376477	0.5	-1	0.02	0.01	0.02	0.02	0	0.02
LOC105376481	3.5	1.80735	0.01	0.035	0.02	0	0	0.07
LOC105376484	0.5	-1	0.01	0.005	0	0.02	0	0.01
LOC105376485	3.2	1.67807	0.025	0.08	0.02	0.03	0.14	0.02
LOC105376494	2.54545	1.34792	0.055	0.14	0.05	0.06	0.18	0.1
LOC105376506	0.5	-1	0.01	0.005	0.02	0	0	0.01
LOC105376525	2.17647	1.12199	0.085	0.185	0.12	0.05	0	0.37
LOC105376526	2	1	0.02	0.04	0.01	0.03	0.03	0.05
LOC105376542	2.2	1.1375	0.025	0.055	0.02	0.03	0.06	0.05
LOC105376544	0.45	-1.152	0.2	0.09	0.14	0.26	0.07	0.11
LOC105376654	2	1	0.015	0.03	0.03	0	0.05	0.01
LOC105376675	3	1.58496	0.025	0.075	0.02	0.03	0.13	0.02
LOC105376713	2	1	0.03	0.06	0	0.06	0.07	0.05
LOC105376722	2	1	0.1	0.2	0.1	0.1	0.27	0.13
LOC105376772	6.88889	2.78427	0.09	0.62	0	0.18	0	1.24
LOC105376781	0.469895	-1.08959	3.82	1.795	0.53	7.11	1.8	1.79
LOC105376806	0.111554	-3.16419	1.255	0.14	0.47	2.04	0	0.28
LOC105376830	13	3.70044	0.005	0.065	0.01	0	0.06	0.07
LOC105376844	0.37931	-1.39855	0.145	0.055	0.12	0.17	0.02	0.09
LOC105376864	0.444444	-1.16993	0.045	0.02	0.04	0.05	0	0.04
LOC105376875	0.333333	-1.58496	0.03	0.01	0.03	0.03	0	0.02
LOC105376944	4.5	2.16993	0.02	0.09	0.04	0	0.1	0.08
LOC105376958	0.259259	-1.94753	0.135	0.035	0.13	0.14	0.07	0
LOC105376972-2	2	1	0.005	0.01	0.01	0	0.01	0.01
LOC105376991	2.62295	1.39119	0.305	0.8	0.61	0	0.47	1.13
LOC105377015	0.470588	-1.08746	0.17	0.08	0.13	0.21	0.1	0.06
LOC105377022	2.6	1.37851	0.025	0.065	0.03	0.02	0.13	0
LOC105377116	2	1	0.005	0.01	0.01	0	0.01	0.01
LOC105377134	4	2	0.005	0.02	0	0.01	0.03	0.01
LOC105377139	0.378378	-1.4021	0.185	0.07	0.17	0.2	0.02	0.12
LOC105377224	0.307692	-1.70044	0.065	0.02	0.02	0.11	0	0.04
LOC105377275	0.404762	-1.30485	0.21	0.085	0.26	0.16	0.13	0.04
LOC105377276	2.09091	1.06413	0.055	0.115	0.05	0.06	0.07	0.16
LOC105377303	0.5	-1	0.02	0.01	0.01	0.03	0.01	0.01
LOC105377310	0.5	-1	0.23	0.115	0.24	0.22	0.13	0.1
LOC105377327	0.333333	-1.58496	0.015	0.005	0.01	0.02	0.01	0
LOC105377335	0.333333	-1.58496	0.015	0.005	0.03	0	0.01	0
LOC105377343	4.66667	2.22239	0.015	0.07	0	0.03	0	0.14
LOC105377402	0.2	-2.32193	0.025	0.005	0.02	0.03	0	0.01
LOC105377413	3	1.58496	0.005	0.015	0.01	0	0.02	0.01
LOC105377449	0.268293	-1.89812	0.205	0.055	0.22	0.19	0.03	0.08
LOC105377472	0.25	-2	0.02	0.005	0.04	0	0.01	0
LOC105377473	7	2.80735	0.005	0.035	0.01	0	0.04	0.03
LOC105377492	0.5	-1	0.01	0.005	0.01	0.01	0	0.01
LOC105377496	3	1.58496	0.01	0.03	0.02	0	0.02	0.04
LOC105377622	0.5	-1	0.02	0.01	0.01	0.03	0	0.02
LOC105377700	0.333333	-1.58496	0.045	0.015	0.04	0.05	0.03	0
LOC105377724	0.5	-1	0.04	0.02	0.04	0.04	0	0.04
LOC105377730	3.66667	1.87447	0.03	0.11	0.03	0.03	0.15	0.07
LOC105377766	2	1	0.01	0.02	0.01	0.01	0.03	0.01
LOC105377773	3.5	1.80735	0.08	0.28	0.07	0.09	0.4	0.16
LOC105377862	0.5	-1	0.01	0.005	0.01	0.01	0.01	0
LOC105377887	4.625	2.20945	0.04	0.185	0.08	0	0.21	0.16
LOC105377896	2	1	0.005	0.01	0	0.01	0.01	0.01
LOC105377918	0.222222	-2.16993	0.045	0.01	0.06	0.03	0.02	0
LOC105377920	2	1	0.005	0.01	0.01	0	0.02	0
LOC105378075	2	1	0.01	0.02	0.01	0.01	0.03	0.01
LOC105378077	2.66667	1.41504	0.015	0.04	0.02	0.01	0.03	0.05
LOC105378085	0.355556	-1.49185	0.225	0.08	0.25	0.2	0.08	0.08
LOC105378115	2.5	1.32193	0.01	0.025	0	0.02	0.05	0
LOC105378116	0.1	-3.32193	0.05	0.005	0	0.1	0.01	0
LOC105378127	2.72	1.44361	0.125	0.34	0.25	0	0.23	0.45
LOC105378130	2	1	0.005	0.01	0	0.01	0.02	0
LOC105378179	0.4	-1.32193	0.05	0.02	0.03	0.07	0.02	0.02
LOC105378180	0.5	-1	0.02	0.01	0.01	0.03	0.01	0.01
LOC105378228	0.280952	-1.8316	1.05	0.295	1.04	1.06	0.23	0.36
LOC105378231	0.4	-1.32193	0.025	0.01	0.02	0.03	0	0.02
LOC105378235	0.428571	-1.22239	0.175	0.075	0.09	0.26	0	0.15
LOC105378248	0.1875	-2.41504	0.08	0.015	0.07	0.09	0.02	0.01
LOC105378268	2.66667	1.41504	0.015	0.04	0	0.03	0.03	0.05
LOC105378298	2.42857	1.28011	0.035	0.085	0.03	0.04	0.05	0.12
LOC105378339	2	1	0.005	0.01	0.01	0	0.01	0.01
LOC105378347	2	1	0.01	0.02	0.01	0.01	0.04	0
LOC105378351	5.33333	2.41504	0.03	0.16	0	0.06	0.21	0.11
LOC105378367	0.27027	-1.88753	0.185	0.05	0.14	0.23	0	0.1
LOC105378394	2.75	1.45943	0.02	0.055	0	0.04	0	0.11
LOC105378419	0.444444	-1.16993	0.045	0.02	0.02	0.07	0	0.04
LOC105378516	2.39316	1.25892	0.585	1.4	0.67	0.5	1.53	1.27
LOC105378519	3.33333	1.73697	0.015	0.05	0	0.03	0.08	0.02
LOC105378525	3	1.58496	0.01	0.03	0.01	0.01	0.02	0.04
LOC105378539	0.5	-1	0.05	0.025	0.05	0.05	0.01	0.04
LOC105378552	2	1	0.005	0.01	0.01	0	0	0.02
LOC105378558	5	2.32193	0.005	0.025	0	0.01	0.01	0.04
LOC105378561	2	1	0.01	0.02	0.02	0	0.02	0.02
LOC105378575	0.416667	-1.26303	0.06	0.025	0.09	0.03	0.03	0.02
LOC105378593	3.8	1.926	0.025	0.095	0	0.05	0.11	0.08
LOC105378604	2	1	0.015	0.03	0.02	0.01	0.04	0.02
LOC105378642	0.5	-1	0.01	0.005	0.02	0	0	0.01
LOC105378669	5	2.32193	0.02	0.1	0.04	0	0.05	0.15
LOC105378687	0.411765	-1.28011	0.255	0.105	0.34	0.17	0.14	0.07
LOC105378697	2.5	1.32193	0.01	0.025	0.02	0	0.03	0.02
LOC105378717	2.5	1.32193	0.01	0.025	0.02	0	0.05	0
LOC105378797	9	3.16993	0.005	0.045	0.01	0	0.05	0.04
LOC105378808	2	1	0.005	0.01	0.01	0	0.01	0.01
LOC105378825	0.217391	-2.20163	0.23	0.05	0	0.46	0	0.1
LOC105378842	12	3.58496	0.005	0.06	0.01	0	0.11	0.01
LOC105378867	0.166667	-2.58496	0.03	0.005	0.03	0.03	0	0.01
LOC105378963	0.333333	-1.58496	0.045	0.015	0.04	0.05	0.01	0.02
LOC105378976	0.297872	-1.74723	0.235	0.07	0.21	0.26	0.14	0
LOC105379003	0.333333	-1.58496	0.015	0.005	0.03	0	0.01	0
LOC105379034	3	1.58496	0.01	0.03	0.02	0	0	0.06
LOC105379091	0.333333	-1.58496	0.03	0.01	0.04	0.02	0.01	0.01
LOC105379099	0.285714	-1.80735	0.07	0.02	0.04	0.1	0	0.04
LOC105379171	0.470588	-1.08746	0.085	0.04	0.12	0.05	0.05	0.03
LOC105379176	3.625	1.85798	0.04	0.145	0	0.08	0.09	0.2
LOC105379235	2	1	0.005	0.01	0	0.01	0.01	0.01
LOC105379250	2.09091	1.06413	0.055	0.115	0.04	0.07	0.1	0.13
LOC105379272	3.6	1.848	0.025	0.09	0	0.05	0.06	0.12
LOC105379355	2.55556	1.35364	0.045	0.115	0.09	0	0.13	0.1
LOC105379383	0.142857	-2.80735	0.035	0.005	0.01	0.06	0	0.01
LOC105379385	0.2	-2.32193	0.05	0.01	0.07	0.03	0	0.02
LOC105379437	0.432432	-1.20945	0.185	0.08	0.2	0.17	0.09	0.07
LOC105379508	0.5	-1	1.45	0.725	1.23	1.67	1.45	0
LOC105379521	2.42857	1.28011	0.035	0.085	0.03	0.04	0.11	0.06
LOC105379549	4.35714	2.12338	0.14	0.61	0.17	0.11	0.81	0.41
LOC105379578	0.375	-1.41504	0.04	0.015	0.06	0.02	0.02	0.01
LOC105379611	2	1	0.005	0.01	0.01	0	0.01	0.01
LOC105379635	2.33333	1.22239	0.015	0.035	0.03	0	0.04	0.03
LOC105379752	2	1	0.005	0.01	0.01	0	0	0.02
LOC105379839	2.4	1.26303	0.025	0.06	0	0.05	0.08	0.04
LOC105379857	2.33333	1.22239	0.015	0.035	0.03	0	0.05	0.02
LOC105447645	0.346154	-1.53051	0.13	0.045	0.09	0.17	0.04	0.05
LOC105747689	2.21429	1.14684	0.14	0.31	0.16	0.12	0.37	0.25
LOC107983949	3.5	1.80735	0.02	0.07	0.04	0	0.1	0.04
LOC107984000	0.375	-1.41504	0.2	0.075	0.4	0	0	0.15
LOC107984011	2.15385	1.10692	0.065	0.14	0.08	0.05	0.16	0.12
LOC107984018	0.300781	-1.73321	1.28	0.385	1.46	1.1	0.38	0.39
LOC107984079	7	2.80735	0.005	0.035	0.01	0	0.04	0.03
LOC107984088	0.181818	-2.45943	0.11	0.02	0.08	0.14	0.04	0
LOC107984092	3	1.58496	0.005	0.015	0	0.01	0.01	0.02
LOC107984092-2	3	1.58496	0.005	0.015	0	0.01	0.01	0.02
LOC107984104	0.5	-1	0.02	0.01	0.03	0.01	0.01	0.01
LOC107984112	3.66667	1.87447	0.015	0.055	0.01	0.02	0.07	0.04
LOC107984140	0.428571	-1.22239	0.07	0.03	0.07	0.07	0.03	0.03
LOC107984208	2.11111	1.078	0.135	0.285	0.09	0.18	0.13	0.44
LOC107984211	3.5	1.80735	0.02	0.07	0.04	0	0.08	0.06
LOC107984221	4	2	0.005	0.02	0.01	0	0.03	0.01
LOC107984224	3.33333	1.73697	0.045	0.15	0.06	0.03	0.23	0.07
LOC107984236	0.358025	-1.48187	0.405	0.145	0.51	0.3	0	0.29
LOC107984247	2.25	1.16993	0.02	0.045	0	0.04	0.06	0.03
LOC107984258	2	1	0.005	0.01	0.01	0	0.01	0.01
LOC107984261	2	1	0.035	0.07	0.02	0.05	0.05	0.09
LOC107984265	0.428571	-1.22239	0.105	0.045	0.11	0.1	0.05	0.04
LOC107984282	2	1	0.005	0.01	0	0.01	0.02	0
LOC107984284	3	1.58496	0.005	0.015	0	0.01	0.03	0
LOC107984312	3.5	1.80735	0.01	0.035	0.01	0.01	0.05	0.02
LOC107984333	0.142857	-2.80735	0.07	0.01	0.08	0.06	0.02	0
LOC107984341	9	3.16993	0.015	0.135	0	0.03	0.17	0.1
LOC107984352	2	1	0.01	0.02	0.02	0	0	0.04
LOC107984375	0.44186	-1.17834	0.215	0.095	0.15	0.28	0.11	0.08
LOC107984390	2	1	0.005	0.01	0.01	0	0.01	0.01
LOC107984391	3	1.58496	0.005	0.015	0	0.01	0.03	0
LOC107984394	2.25	1.16993	0.02	0.045	0.04	0	0.03	0.06
LOC107984397	3.09756	1.63113	0.205	0.635	0	0.41	0.99	0.28
LOC107984413	0.5	-1	0.01	0.005	0	0.02	0.01	0
LOC107984429	0.272727	-1.87447	0.055	0.015	0.06	0.05	0.03	0
LOC107984433	0.25	-2	0.02	0.005	0.01	0.03	0	0.01
LOC107984440	2.66667	1.41504	0.03	0.08	0.01	0.05	0.08	0.08
LOC107984461	0.4375	-1.19265	0.16	0.07	0.08	0.24	0.1	0.04
LOC107984522	0.5	-1	0.26	0.13	0.11	0.41	0.09	0.17
LOC107984529	2.42857	1.28011	0.07	0.17	0.14	0	0.19	0.15
LOC107984551	0.447059	-1.16146	0.85	0.38	0.46	1.24	0.5	0.26
LOC107984583	2.46154	1.29956	0.065	0.16	0.06	0.07	0.15	0.17
LOC107984588	0.34375	-1.54057	0.16	0.055	0.1	0.22	0.06	0.05
LOC107984613	4	2	0.005	0.02	0.01	0	0.04	0
LOC107984617	0.5	-1	0.02	0.01	0	0.04	0.01	0.01
LOC107984634	0.5	-1	0.01	0.005	0	0.02	0	0.01
LOC107984638	7.25	2.85798	0.02	0.145	0	0.04	0.2	0.09
LOC107984643	0.441176	-1.18057	0.17	0.075	0.24	0.1	0.11	0.04
LOC107984660	2.21739	1.14886	0.115	0.255	0.13	0.1	0.24	0.27
LOC107984661	3.90909	1.96683	0.055	0.215	0.11	0	0.31	0.12
LOC107984737	0.25	-2	0.1	0.025	0.03	0.17	0.02	0.03
LOC107984741	2.29412	1.19794	0.17	0.39	0.25	0.09	0.29	0.49
LOC107984745	0.5	-1	0.05	0.025	0.06	0.04	0.04	0.01
LOC107984791	5	2.32193	0.005	0.025	0.01	0	0.03	0.02
LOC107984814	0.181818	-2.45943	0.055	0.01	0.05	0.06	0	0.02
LOC107984832	4	2	0.01	0.04	0.01	0.01	0.07	0.01
LOC107984834	2.33333	1.22239	0.03	0.07	0.03	0.03	0.14	0
LOC107984876	0.5	-1	0.03	0.015	0.02	0.04	0	0.03
LOC107984878	0.16	-2.64386	0.125	0.02	0.11	0.14	0.04	0
LOC107984889	2	1	0.01	0.02	0	0.02	0.02	0.02
LOC107984917	0.166667	-2.58496	0.03	0.005	0.06	0	0	0.01
LOC107984946	0.463415	-1.10962	0.205	0.095	0.09	0.32	0	0.19
LOC107984984	2.95455	1.56294	0.11	0.325	0.11	0.11	0.23	0.42
LOC107985014	0.5	-1	0.02	0.01	0.03	0.01	0	0.02
LOC107985040	0.285714	-1.80735	0.035	0.01	0	0.07	0	0.02
LOC107985046	0.333333	-1.58496	0.015	0.005	0	0.03	0.01	0
LOC107985053	0.475	-1.074	0.2	0.095	0.14	0.26	0.14	0.05
LOC107985065	7	2.80735	0.005	0.035	0.01	0	0.02	0.05
LOC107985078	2.66667	1.41504	0.015	0.04	0.03	0	0.08	0
LOC107985139	3	1.58496	0.055	0.165	0.05	0.06	0.23	0.1
LOC107985181	2.66667	1.41504	0.03	0.08	0	0.06	0.06	0.1
LOC107985188	2.8	1.48543	0.05	0.14	0	0.1	0.2	0.08
LOC107985225	3.25	1.70044	0.02	0.065	0.04	0	0.05	0.08
LOC107985268	0.446809	-1.16227	0.235	0.105	0.22	0.25	0.04	0.17
LOC107985293	2.3125	1.20945	0.08	0.185	0.07	0.09	0.19	0.18
LOC107985306	0.384615	-1.37851	0.325	0.125	0.25	0.4	0.18	0.07
LOC107985323	2	1	0.015	0.03	0	0.03	0.03	0.03
LOC107985376	2.45714	1.29698	0.175	0.43	0.1	0.25	0.29	0.57
LOC107985409	0.5	-1	0.02	0.01	0.04	0	0	0.02
LOC107985474	0.393939	-1.34395	0.165	0.065	0.2	0.13	0.13	0
LOC107985495	4	2	0.02	0.08	0.03	0.01	0.08	0.08
LOC107985529	2	1	0.025	0.05	0.02	0.03	0.03	0.07
LOC107985554	2.25	1.16993	0.02	0.045	0	0.04	0.05	0.04
LOC107985561	4.11111	2.03953	0.045	0.185	0.02	0.07	0.2	0.17
LOC107985564	0.131148	-2.93074	0.305	0.04	0.23	0.38	0	0.08
LOC107985588	0.192308	-2.37851	0.13	0.025	0.14	0.12	0	0.05
LOC107985594	0.4375	-1.19265	0.08	0.035	0.05	0.11	0	0.07
LOC107985599	2.5	1.32193	0.01	0.025	0.01	0.01	0.03	0.02
LOC107985656	0.285714	-1.80735	0.035	0.01	0.05	0.02	0	0.02
LOC107985661	0.5	-1	0.01	0.005	0	0.02	0	0.01
LOC107985665	0.346154	-1.53051	0.13	0.045	0.05	0.21	0.07	0.02
LOC107985667	3.25	1.70044	0.02	0.065	0.04	0	0.05	0.08
LOC107985675	2	1	0.06	0.12	0.06	0.06	0.16	0.08
LOC107985678	2.6	1.37851	0.075	0.195	0.03	0.12	0.2	0.19
LOC107985693	3.66667	1.87447	0.015	0.055	0.01	0.02	0.02	0.09
LOC107985694	3.11111	1.63743	0.045	0.14	0.09	0	0	0.28
LOC107985695	0.5	-1	0.02	0.01	0.02	0.02	0.02	0
LOC107985706	2	1	0.01	0.02	0.02	0	0.01	0.03
LOC107985706-2	2	1	0.01	0.02	0.02	0	0.01	0.03
LOC107985728	3	1.58496	0.005	0.015	0	0.01	0	0.03
LOC107985734	0.235294	-2.08746	0.085	0.02	0.11	0.06	0	0.04
LOC107985773	2	1	0.01	0.02	0.02	0	0.03	0.01
LOC107985779	0.166667	-2.58496	0.03	0.005	0.04	0.02	0	0.01
LOC107985877	0.345455	-1.53343	0.275	0.095	0.17	0.38	0	0.19
LOC107985880	3	1.58496	0.005	0.015	0	0.01	0.01	0.02
LOC107985892	2.42857	1.28011	0.07	0.17	0.06	0.08	0.08	0.26
LOC107985931	2.75	1.45943	0.02	0.055	0.04	0	0.06	0.05
LOC107985933	2	1	0.01	0.02	0	0.02	0.02	0.02
LOC107985977	0.5	-1	0.02	0.01	0.01	0.03	0	0.02
LOC107986025	5	2.32193	0.005	0.025	0.01	0	0.02	0.03
LOC107986058	2	1	0.005	0.01	0	0.01	0.02	0
LOC107986065	0.451613	-1.14684	0.155	0.07	0.13	0.18	0.06	0.08
LOC107986075	0.44	-1.18442	0.125	0.055	0.12	0.13	0.05	0.06
LOC107986087	2	1	0.085	0.17	0.05	0.12	0.19	0.15
LOC107986124	3	1.58496	0.005	0.015	0.01	0	0.01	0.02
LOC107986141	2	1	0.005	0.01	0.01	0	0.02	0
LOC107986148	3.63636	1.8625	0.055	0.2	0.04	0.07	0.26	0.14
LOC107986161	0.4	-1.32193	0.05	0.02	0.05	0.05	0.02	0.02
LOC107986162	0.210526	-2.24793	0.095	0.02	0.04	0.15	0	0.04
LOC107986175	0.5	-1	0.05	0.025	0.03	0.07	0	0.05
LOC107986217	3	1.58496	0.005	0.015	0.01	0	0.02	0.01
LOC107986249	2.46667	1.30256	0.075	0.185	0.1	0.05	0.16	0.21
LOC107986254	3	1.58496	0.005	0.015	0.01	0	0.01	0.02
LOC107986290	0.487805	-1.03562	0.41	0.2	0.33	0.49	0.17	0.23
LOC107986293	3	1.58496	0.005	0.015	0	0.01	0.01	0.02
LOC107986298	3	1.58496	0.02	0.06	0.01	0.03	0.01	0.11
LOC107986304	2	1	0.005	0.01	0	0.01	0.01	0.01
LOC107986406	0.5	-1	0.01	0.005	0.01	0.01	0	0.01
LOC107986413	2	1	0.005	0.01	0	0.01	0.01	0.01
LOC107986424	5	2.32193	0.005	0.025	0.01	0	0.04	0.01
LOC107986426	2.25	1.16993	0.02	0.045	0.04	0	0.05	0.04
LOC107986432	0.285714	-1.80735	0.035	0.01	0.05	0.02	0.02	0
LOC107986468	2.46429	1.30117	0.14	0.345	0.28	0	0	0.69
LOC107986477	0.217391	-2.20163	0.115	0.025	0.07	0.16	0	0.05
LOC107986512	0.5	-1	0.01	0.005	0.02	0	0.01	0
LOC107986513	2	1	0.01	0.02	0.01	0.01	0.02	0.02
LOC107986555	0.5	-1	0.02	0.01	0.02	0.02	0	0.02
LOC107986556	2.13333	1.09311	0.075	0.16	0.06	0.09	0.08	0.24
LOC107986583	2.84932	1.51062	0.365	1.04	0.3	0.43	1.15	0.93
LOC107986588	0.113636	-3.1375	0.22	0.025	0.14	0.3	0.03	0.02
LOC107986600	2	1	0.005	0.01	0	0.01	0	0.02
LOC107986603	0.5	-1	0.03	0.015	0.03	0.03	0.03	0
LOC107986613	0.482759	-1.05063	0.145	0.07	0.14	0.15	0.09	0.05
LOC107986644	0.393939	-1.34395	0.165	0.065	0.06	0.27	0.06	0.07
LOC107986656	0.5	-1	0.01	0.005	0.01	0.01	0	0.01
LOC107986669	3.25	1.70044	0.02	0.065	0.01	0.03	0.09	0.04
LOC107986674	2	1	0.005	0.01	0.01	0	0.01	0.01
LOC107986712	0.5	-1	0.02	0.01	0.01	0.03	0.02	0
LOC107986714	0.5	-1	0.04	0.02	0	0.08	0.04	0
LOC107986779	0.464286	-1.10692	0.14	0.065	0.12	0.16	0	0.13
LOC107986798	0.5	-1	0.03	0.015	0.03	0.03	0	0.03
LOC107986811	0.428571	-1.22239	0.07	0.03	0.06	0.08	0.04	0.02
LOC107986813	3	1.58496	0.005	0.015	0	0.01	0.01	0.02
LOC107986814	0.333333	-1.58496	0.075	0.025	0.04	0.11	0	0.05
LOC107986819	2.4	1.26303	0.025	0.06	0.05	0	0.07	0.05
LOC107986824	3	1.58496	0.01	0.03	0.02	0	0.03	0.03
LOC107986834	5.375	2.42626	0.04	0.215	0	0.08	0.28	0.15
LOC107986839	3.5	1.80735	0.01	0.035	0	0.02	0.04	0.03
LOC107986847	0.25	-2	0.02	0.005	0.01	0.03	0	0.01
LOC107986853	2.42857	1.28011	0.035	0.085	0.03	0.04	0.02	0.15
LOC107986856	3.76923	1.91427	0.065	0.245	0.13	0	0.19	0.3
LOC107986876	0.391892	-1.35147	0.37	0.145	0.48	0.26	0.11	0.18
LOC107986898	0.361702	-1.46713	0.235	0.085	0.08	0.39	0	0.17
LOC107986909-2	4	2	0.005	0.02	0.01	0	0	0.04
LOC107986910-2	2	1	0.01	0.02	0.02	0	0.02	0.02
LOC107986918	2	1	0.01	0.02	0.01	0.01	0.02	0.02
LOC107986930	0.5	-1	0.01	0.005	0.01	0.01	0	0.01
LOC107986935	2.5	1.32193	0.01	0.025	0.02	0	0.05	0
LOC107986948	4.57143	2.19265	0.035	0.16	0.07	0	0.18	0.14
LOC107986970	15	3.90689	0.005	0.075	0.01	0	0.1	0.05
LOC107986981	2	1	0.01	0.02	0.01	0.01	0.02	0.02
LOC107986990	0.5	-1	0.01	0.005	0.01	0.01	0	0.01
LOC107986998	2.19048	1.13124	0.105	0.23	0.09	0.12	0.29	0.17
LOC107987003	0.5	-1	0.12	0.06	0.15	0.09	0	0.12
LOC107987009	2.03774	1.02697	0.53	1.08	0.4	0.66	1.34	0.82
LOC107987016	2.33333	1.22239	0.015	0.035	0.02	0.01	0.04	0.03
LOC107987042	8	3	0.01	0.08	0	0.02	0.07	0.09
LOC107987043	3	1.58496	0.02	0.06	0.02	0.02	0.07	0.05
LOC107987067	5.88889	2.558	0.045	0.265	0.06	0.03	0.18	0.35
LOC107987071	2.01613	1.01159	0.62	1.25	0.67	0.57	1.65	0.85
LOC107987076	2.5	1.32193	0.01	0.025	0.02	0	0.04	0.01
LOC107987126	0.333333	-1.58496	0.03	0.01	0	0.06	0	0.02
LOC107987171	3.5	1.80735	0.01	0.035	0	0.02	0.05	0.02
LOC107987175	0.444444	-1.16993	0.045	0.02	0.04	0.05	0	0.04
LOC107987285	2.66667	1.41504	0.045	0.12	0.04	0.05	0.13	0.11
LOC107987292	0.276596	-1.85415	0.47	0.13	0.6	0.34	0.09	0.17
LOC107987299	0.444444	-1.16993	0.045	0.02	0.05	0.04	0.02	0.02
LOC107987300	0.285714	-1.80735	0.035	0.01	0.02	0.05	0	0.02
LOC107987308	0.4	-1.32193	0.125	0.05	0.06	0.19	0.07	0.03
LOC107987309	0.4	-1.32193	0.125	0.05	0.06	0.19	0.07	0.03
LOC107987323	3.68421	1.88136	0.095	0.35	0	0.19	0.5	0.2
LOC107987372	2.0625	1.04439	0.08	0.165	0.16	0	0.22	0.11
LOC107987389	0.285714	-1.80735	0.035	0.01	0	0.07	0.01	0.01
LOC107987401	2.2963	1.19931	0.135	0.31	0.13	0.14	0.31	0.31
LOC107987432	2.66667	1.41504	0.015	0.04	0.03	0	0.06	0.02
LOC107987435	0.25	-2	0.02	0.005	0	0.04	0.01	0
LOC107987464	0.2	-2.32193	0.1	0.02	0.15	0.05	0.04	0
LOC107987477	2	1	0.025	0.05	0	0.05	0.04	0.06
LOC107987478	2.33333	1.22239	0.015	0.035	0	0.03	0.03	0.04
LOC107987479	2.33333	1.22239	0.015	0.035	0	0.03	0.03	0.04
LOC107987545	2.33333	1.22239	0.03	0.07	0.06	0	0.14	0
LOC112267858	0.5	-1	0.01	0.005	0.02	0	0	0.01
LOC112267871	4.75	2.24793	0.02	0.095	0	0.04	0.09	0.1
LOC112267879	0.5	-1	0.02	0.01	0.01	0.03	0.01	0.01
LOC112267891	3.69231	1.88452	0.065	0.24	0.06	0.07	0.3	0.18
LOC112267915	0.5	-1	0.02	0.01	0.03	0.01	0.01	0.01
LOC112267916	2.42857	1.28011	0.035	0.085	0.03	0.04	0.09	0.08
LOC112267939	2.31034	1.20811	0.145	0.335	0.23	0.06	0.37	0.3
LOC112267943	2.4	1.26303	0.025	0.06	0.03	0.02	0.09	0.03
LOC112267951	9	3.16993	0.005	0.045	0.01	0	0.04	0.05
LOC112267958	0.257143	-1.95936	0.175	0.045	0.27	0.08	0.09	0
LOC112267987	3.38889	1.76081	0.09	0.305	0.11	0.07	0.53	0.08
LOC112267988-2	0.5	-1	0.05	0.025	0	0.1	0.02	0.03
LOC112268027	2.66667	1.41504	0.015	0.04	0.01	0.02	0.05	0.03
LOC112268051	2	1	0.025	0.05	0.03	0.02	0.05	0.05
LOC112268054	2	1	0.005	0.01	0	0.01	0	0.02
LOC112268055	5	2.32193	0.005	0.025	0.01	0	0.02	0.03
LOC112268058	2	1	0.005	0.01	0.01	0	0	0.02
LOC112268077	2.5	1.32193	0.01	0.025	0.01	0.01	0.04	0.01
LOC112268090	0.285714	-1.80735	0.105	0.03	0.09	0.12	0.06	0
LOC112268098	0.431925	-1.21115	1.065	0.46	0.95	1.18	0	0.92
LOC112268110	2.375	1.24793	0.04	0.095	0.08	0	0.11	0.08
LOC112268123	0.214286	-2.22239	0.21	0.045	0.29	0.13	0	0.09
LOC112268140	0.181818	-2.45943	0.055	0.01	0.04	0.07	0	0.02
LOC112268189	3.66667	1.87447	0.045	0.165	0	0.09	0.21	0.12
LOC112268196	7	2.80735	0.005	0.035	0.01	0	0.04	0.03
LOC112268199	3.11111	1.63743	0.045	0.14	0.03	0.06	0.16	0.12
LOC112268246-2	0.447368	-1.16046	0.19	0.085	0.16	0.22	0.08	0.09
LOC112268246-3	0.447368	-1.16046	0.19	0.085	0.16	0.22	0.08	0.09
LOC112268262	2	1	0.035	0.07	0	0.07	0.08	0.06
LOC112268312	0.3	-1.73697	0.2	0.06	0.26	0.14	0.06	0.06
LOC112268322	2.66667	1.41504	0.015	0.04	0.03	0	0.04	0.04
LOC112268347	2.66667	1.41504	0.015	0.04	0.03	0	0.06	0.02
LOC112268371	0.433333	-1.20645	0.15	0.065	0.13	0.17	0.08	0.05
LOC112268385	4.6	2.20163	0.025	0.115	0	0.05	0.09	0.14
LOC112268387	0.4	-1.32193	0.025	0.01	0	0.05	0	0.02
LOC112268400	3	1.58496	0.01	0.03	0.02	0	0.03	0.03
LOC112268401	0.3125	-1.67807	0.08	0.025	0	0.16	0	0.05
LOC112268420	0.333333	-1.58496	0.015	0.005	0	0.03	0	0.01
LOC112268423	0.4375	-1.19265	0.08	0.035	0.05	0.11	0.02	0.05
LOC112268438	0.333333	-1.58496	0.03	0.01	0.04	0.02	0	0.02
LOC112268444	2	1	0.005	0.01	0.01	0	0.01	0.01
LOC112268457	2	1	0.04	0.08	0.04	0.04	0.08	0.08
LOC145694	0.396226	-1.3356	0.265	0.105	0.13	0.4	0.05	0.16
LOC148696	2	1	0.03	0.06	0.02	0.04	0.05	0.07
LOC150051	2.76471	1.46713	0.085	0.235	0.1	0.07	0.36	0.11
LOC283038	2.25	1.16993	0.02	0.045	0	0.04	0.08	0.01
LOC283045	3	1.58496	0.005	0.015	0.01	0	0.03	0
LOC284009	3.83333	1.9386	0.06	0.23	0	0.12	0.14	0.32
LOC284950	0.3	-1.73697	0.05	0.015	0.02	0.08	0.01	0.02
LOC285500	12	3.58496	0.01	0.12	0.02	0	0.14	0.1
LOC339685	0.142857	-2.80735	0.035	0.005	0.05	0.02	0	0.01
LOC389199	3.55556	1.83007	0.045	0.16	0.09	0	0.2	0.12
LOC389247	0.28169	-1.82782	0.355	0.1	0.35	0.36	0.08	0.12
LOC391322	6.5	2.70044	0.02	0.13	0.04	0	0.12	0.14
LOC399900	0.485714	-1.04182	0.35	0.17	0.32	0.38	0.15	0.19
LOC401357	7	2.80735	0.005	0.035	0.01	0	0.04	0.03
LOC440896	0.3	-1.73697	0.1	0.03	0.13	0.07	0.03	0.03
LOC441087	2.33333	1.22239	0.015	0.035	0.03	0	0.04	0.03
LOC441179	0.5	-1	0.01	0.005	0	0.02	0	0.01
LOC441239	0.333333	-1.58496	0.045	0.015	0.02	0.07	0.03	0
LOC442028	0.5	-1	0.01	0.005	0.02	0	0	0.01
LOC442497	3	1.58496	0.015	0.045	0.01	0.02	0.06	0.03
LOC554249	2.12057	1.08445	0.705	1.495	1.1	0.31	1.42	1.57
LOC613206	5.81818	2.54057	0.33	1.92	0.32	0.34	3.03	0.81
LOC643802	2	1	0.005	0.01	0	0.01	0	0.02
LOC644135	0.25	-2	0.06	0.015	0.09	0.03	0.03	0
LOC644634	0.225806	-2.14684	0.465	0.105	0.67	0.26	0.06	0.15
LOC645202-2	0.333333	-1.58496	0.03	0.01	0.02	0.04	0	0.02
LOC645202-3	0.333333	-1.58496	0.03	0.01	0.02	0.04	0	0.02
LOC645202-4	0.333333	-1.58496	0.03	0.01	0.02	0.04	0	0.02
LOC645485	3.5	1.80735	0.01	0.035	0.02	0	0	0.07
LOC728485	0.363636	-1.45943	0.055	0.02	0.04	0.07	0	0.04
LOC729652	2.5	1.32193	0.02	0.05	0.03	0.01	0.03	0.07
LOC730234	4.33333	2.11548	0.24	1.04	0.22	0.26	1.1	0.98
LOC84214	2	1	0.07	0.14	0.06	0.08	0.07	0.21
LOC91450	0.37594	-1.41143	0.665	0.25	0.86	0.47	0.11	0.39
LRG1	0.459677	-1.12131	1.24	0.57	1.26	1.22	0.51	0.63
LRGUK	0.5	-1	0.14	0.07	0.15	0.13	0.06	0.08
LRRC14B	2	1	0.005	0.01	0.01	0	0.02	0
LRRC36	2.04651	1.03317	0.215	0.44	0.25	0.18	0.5	0.38
LRRC63	7	2.80735	0.01	0.07	0.02	0	0.09	0.05
LRRC73	0.464286	-1.10692	0.14	0.065	0.14	0.14	0.05	0.08
LRRIQ3	3.5	1.80735	0.05	0.175	0	0.1	0.22	0.13
LST1	0.48951	-1.03059	0.715	0.35	0.4	1.03	0.42	0.28
LTA-2	0.0338983	-4.88264	0.295	0.01	0	0.59	0	0.02
LTA-4	5	2.32193	0.005	0.025	0.01	0	0.03	0.02
LTA-7	5	2.32193	0.005	0.025	0.01	0	0.03	0.02
LTB	0.32197	-1.635	1.32	0.425	1.54	1.1	0.37	0.48
LTB-2	0.32197	-1.635	1.32	0.425	1.54	1.1	0.37	0.48
LTB-3	0.32197	-1.635	1.32	0.425	1.54	1.1	0.37	0.48
LTB-4	0.32197	-1.635	1.32	0.425	1.54	1.1	0.37	0.48
LTB-5	0.32197	-1.635	1.32	0.425	1.54	1.1	0.37	0.48
LTB-6	0.32197	-1.635	1.32	0.425	1.54	1.1	0.37	0.48
LTB-7	0.32197	-1.635	1.32	0.425	1.54	1.1	0.37	0.48
LTB-8	0.32197	-1.635	1.32	0.425	1.54	1.1	0.37	0.48
LTC4S	0.416667	-1.26303	0.12	0.05	0.06	0.18	0.04	0.06
LTC4S-2	0.416667	-1.26303	0.12	0.05	0.06	0.18	0.04	0.06
LTF	2.5	1.32193	0.01	0.025	0	0.02	0.02	0.03
LTK	2	1	0.025	0.05	0	0.05	0.1	0
LUM	0.469136	-1.09192	0.405	0.19	0.41	0.4	0.18	0.2
LURAP1L-AS1	0.423729	-1.23879	0.295	0.125	0.31	0.28	0.06	0.19
LY6E-DT	2.77778	1.47393	0.045	0.125	0	0.09	0.1	0.15
LY6G6C-6	4.33333	2.11548	0.03	0.13	0	0.06	0.06	0.2
LYG2	3	1.58496	0.005	0.015	0	0.01	0.01	0.02
LYPLAL1-AS1	0.294979	-1.76132	2.39	0.705	2.49	2.29	0.49	0.92
LYZ	0.419355	-1.25376	0.155	0.065	0.11	0.2	0.07	0.06
M1AP	3	1.58496	0.01	0.03	0	0.02	0.02	0.04
MAB21L3	0.25	-2	0.06	0.015	0.02	0.1	0.01	0.02
MACROH2A2	0.4375	-1.19265	0.08	0.035	0.09	0.07	0	0.07
MADCAM1	0.09375	-3.41504	0.16	0.015	0.18	0.14	0	0.03
MAF	2.75	1.45943	0.02	0.055	0.02	0.02	0.07	0.04
MAFA	2.5	1.32193	0.02	0.05	0.01	0.03	0.05	0.05
MAGI1	2.23529	1.16046	1.53	3.42	1.43	1.63	3.33	3.51
MAK	0.466667	-1.09954	0.15	0.07	0.1	0.2	0.07	0.07
MANSC4	2.4	1.26303	0.025	0.06	0.02	0.03	0.09	0.03
MAP1LC3C	0.5	-1	0.07	0.035	0.06	0.08	0	0.07
MAP2K6	2.3	1.20163	0.15	0.345	0.17	0.13	0.35	0.34
MAP4K1	2.41667	1.27302	0.06	0.145	0.07	0.05	0.2	0.09
MAP7D2	3.4	1.76553	0.025	0.085	0.03	0.02	0.07	0.1
MAPK15-2	0.333333	-1.58496	0.015	0.005	0.02	0.01	0	0.01
MARCH8	2.65287	1.40755	1.57	4.165	1.16	1.98	3.95	4.38
MARCH8-2	0.474809	-1.07458	3.275	1.555	3.48	3.07	1.93	1.18
MATN1	2	1	0.01	0.02	0	0.02	0.02	0.02
MCCC2-2	2	1	0.015	0.03	0.03	0	0.06	0
MCCC2-3	2	1	0.015	0.03	0.03	0	0.06	0
MCCD1	2.33333	1.22239	0.015	0.035	0.03	0	0.07	0
MCCD1-2	2.33333	1.22239	0.015	0.035	0.03	0	0.07	0
MCEMP1	2.66667	1.41504	0.015	0.04	0.03	0	0.08	0
MCHR1	0.125	-3	0.04	0.005	0.01	0.07	0	0.01
MED8-AS1	0.262295	-1.93074	0.305	0.08	0.34	0.27	0.16	0
MEF2B	0.365591	-1.4517	0.465	0.17	0.61	0.32	0.18	0.16
MEI4	2.375	1.24793	0.04	0.095	0.04	0.04	0.12	0.07
MEOX1	0.3125	-1.67807	0.08	0.025	0.08	0.08	0	0.05
MESTIT1	3	1.58496	0.005	0.015	0.01	0	0	0.03
METTL21C	2	1	0.005	0.01	0.01	0	0.01	0.01
MFAP5	2.5	1.32193	0.01	0.025	0.02	0	0.03	0.02
MGC2889	2.5	1.32193	0.01	0.025	0	0.02	0.02	0.03
MIA	3.07143	1.61891	0.07	0.215	0.14	0	0	0.43
MIA-RAB4B	2.51351	1.32971	0.185	0.465	0	0.37	0.77	0.16
MICB-7	3.53125	1.82018	0.16	0.565	0.18	0.14	0.37	0.76
MICB-8	2.24033	1.16371	1.81	4.055	1.72	1.9	4.8	3.31
MIP	2	1	0.015	0.03	0.03	0	0.02	0.04
MIR137HG	2	1	0.035	0.07	0.05	0.02	0.07	0.07
MIR181A1HG	0.166667	-2.58496	0.3	0.05	0.27	0.33	0	0.1
MIR3142HG	0.435669	-1.19869	9.56	4.165	8.94	10.18	4.16	4.17
MIR3936HG	0.24	-2.05889	0.125	0.03	0.12	0.13	0	0.06
MIR570HG	3.6	1.848	0.05	0.18	0.1	0	0.16	0.2
MIR570HG-2	3.6	1.848	0.05	0.18	0.1	0	0.16	0.2
MIR570HG-3	0.225352	-2.14975	0.355	0.08	0.1	0.61	0.16	0
MIR570HG-4	3.6	1.848	0.05	0.18	0.1	0	0.16	0.2
MIR570HG-6	3.6	1.848	0.05	0.18	0.1	0	0.16	0.2
MIR583HG	0.428571	-1.22239	0.035	0.015	0.06	0.01	0.01	0.02
MISP3	0.466667	-1.09954	0.075	0.035	0.12	0.03	0.03	0.04
MISP3-2	0.466667	-1.09954	0.075	0.035	0.12	0.03	0.03	0.04
MLNR	0.428571	-1.22239	0.035	0.015	0.03	0.04	0	0.03
MMADHC-DT	2.14286	1.09954	0.105	0.225	0.15	0.06	0.34	0.11
MMP10	0.417262	-1.26098	48.315	20.16	47.89	48.74	20.25	20.07
MMP21	5.5	2.45943	0.01	0.055	0	0.02	0.05	0.06
MMP28	2.57895	1.36678	0.095	0.245	0.15	0.04	0.31	0.18
MMP28-2	42	5.39232	0.005	0.21	0.01	0	0.31	0.11
MN1	2.07143	1.05063	0.14	0.29	0.14	0.14	0.33	0.25
MOBP	0.492308	-1.02237	0.325	0.16	0.34	0.31	0.22	0.1
MOXD1	0.333333	-1.58496	0.015	0.005	0	0.03	0	0.01
MPIG6B-4	0.142857	-2.80735	0.07	0.01	0	0.14	0	0.02
MRAP2	2.29767	1.20017	1.075	2.47	1.09	1.06	2.32	2.62
MRGPRX3	0.0810811	-3.62449	0.37	0.03	0.39	0.35	0.03	0.03
MROCKI	0.5	-1	0.17	0.085	0.14	0.2	0.1	0.07
MROH7	2	1	0.005	0.01	0.01	0	0	0.02
MRPL23-AS1	2	1	0.005	0.01	0.01	0	0.01	0.01
MRPL23-AS1-2	2	1	0.005	0.01	0.01	0	0.01	0.01
MRTFA-AS1	0.454545	-1.1375	0.055	0.025	0.04	0.07	0.05	0
MRVI1-AS1	0.5	-1	0.12	0.06	0.15	0.09	0.12	0
MS4A2	2.46667	1.30256	0.075	0.185	0.08	0.07	0.13	0.24
MS4A4A	2.33333	1.22239	0.015	0.035	0.03	0	0	0.07
MS4A7	0.5	-1	0.02	0.01	0.04	0	0.02	0
MSC	0.297573	-1.74868	3.915	1.165	3.87	3.96	1.13	1.2
MSC-AS1	0.321429	-1.63743	0.42	0.135	0.45	0.39	0.15	0.12
MSH5-5	3.26087	1.70526	0.115	0.375	0	0.23	0.5	0.25
MSR1	0.4	-1.32193	0.05	0.02	0.08	0.02	0.01	0.03
MST1R	2.43478	1.28379	0.115	0.28	0.16	0.07	0.23	0.33
MSTN	2	1	0.005	0.01	0.01	0	0	0.02
MT1G	2.07042	1.04993	0.355	0.735	0	0.71	0.96	0.51
MTUS2	3	1.58496	0.005	0.015	0.01	0	0.01	0.02
MUC20-3	0.5	-1	0.02	0.01	0	0.04	0	0.02
MUC20-5	0.5	-1	0.02	0.01	0	0.04	0	0.02
MUC6	2	1	0.01	0.02	0	0.02	0.02	0.02
MUC6-2	2	1	0.01	0.02	0	0.02	0.02	0.02
MUC6-4	0.25	-2	0.02	0.005	0.04	0	0	0.01
MYADM-AS1	2.53333	1.34104	0.15	0.38	0.09	0.21	0.51	0.25
MYCBPAP	2.46667	1.30256	0.075	0.185	0.09	0.06	0.21	0.16
MYH14	0.5	-1	0.03	0.015	0.02	0.04	0.02	0.01
MYO15A	0.2	-2.32193	0.025	0.005	0.02	0.03	0	0.01
MYO1G	3	1.58496	0.01	0.03	0.01	0.01	0.03	0.03
MYO7B	2.66667	1.41504	0.015	0.04	0.01	0.02	0.04	0.04
MYOM3	2.15094	1.10497	0.265	0.57	0.28	0.25	0.61	0.53
MYOZ2	0.4	-1.32193	0.1	0.04	0.1	0.1	0.03	0.05
MYRFL	0.166667	-2.58496	0.03	0.005	0.01	0.05	0	0.01
MYRIP	2.05405	1.03847	1.85	3.8	1.74	1.96	3.62	3.98
NAALAD2-2	0.5	-1	0.03	0.015	0.06	0	0.03	0
NALCN-AS1	0.333333	-1.58496	0.03	0.01	0.06	0	0	0.02
NALT1	2.18182	1.12553	0.055	0.12	0.11	0	0	0.24
NANOG	2	1	0.005	0.01	0	0.01	0.02	0
NANOS1	0.5	-1	0.05	0.025	0.06	0.04	0.02	0.03
NBPF6	0.5	-1	0.01	0.005	0	0.02	0.01	0
NBPF7	2.8	1.48543	0.025	0.07	0.02	0.03	0.07	0.07
NCALD	0.5	-1	0.01	0.005	0.02	0	0	0.01
NCF4	0.0496894	-4.33092	1.61	0.08	1.14	2.08	0.07	0.09
NCKAP1L	2.2	1.1375	0.025	0.055	0.04	0.01	0.06	0.05
NDP	3.41667	1.77259	0.06	0.205	0.04	0.08	0.16	0.25
NELL2	0.25	-2	0.02	0.005	0.04	0	0.01	0
NEU1-3	2.11111	1.078	0.045	0.095	0.03	0.06	0.04	0.15
NEURL3	0.392351	-1.34978	3.53	1.385	3.55	3.51	1.38	1.39
NFIA-AS2	0.4625	-1.11247	0.4	0.185	0.53	0.27	0.28	0.09
NFKB2	0.483438	-1.0486	55.095	26.635	57.03	53.16	25.64	27.63
NGFR	2.53061	1.33949	0.245	0.62	0.23	0.26	0.59	0.65
NHLRC4	0.487179	-1.03747	0.195	0.095	0.26	0.13	0.04	0.15
NHS	2	1	0.005	0.01	0	0.01	0	0.02
NIM1K	2.33333	1.22239	0.015	0.035	0.01	0.02	0.04	0.03
NINJ1	0.495991	-1.01161	65.475	32.475	68.12	62.83	32.26	32.69
NKAIN2	0.25	-2	0.02	0.005	0.03	0.01	0	0.01
NKD1	2	1	0.01	0.02	0.02	0	0.02	0.02
NME8	0.4	-1.32193	0.025	0.01	0.03	0.02	0.02	0
NME9	2.52941	1.3388	0.085	0.215	0.12	0.05	0.22	0.21
NMU	0.454545	-1.1375	0.165	0.075	0.11	0.22	0.15	0
NMUR1	2.33333	1.22239	0.015	0.035	0	0.03	0.04	0.03
NOD2	0.266667	-1.90689	0.3	0.08	0.31	0.29	0.07	0.09
NOS3	2.79395	1.48231	8.105	22.645	8.02	8.19	23.34	21.95
NOSTRIN	2.81818	1.49476	0.055	0.155	0.02	0.09	0.08	0.23
NOTUM	0.368421	-1.44057	0.095	0.035	0.09	0.1	0.02	0.05
NOX1	2.5	1.32193	0.01	0.025	0.02	0	0.02	0.03
NPAP1	3	1.58496	0.005	0.015	0.01	0	0.01	0.02
NPFFR2	3	1.58496	0.01	0.03	0.02	0	0	0.06
NPIPA1-2	2.52273	1.33498	0.44	1.11	0.34	0.54	0.82	1.4
NPIPB13-2	2.5	1.32193	0.05	0.125	0.09	0.01	0.21	0.04
NQO2-AS1	0.390625	-1.35614	0.32	0.125	0.4	0.24	0.14	0.11
NR0B1	2	1	0.04	0.08	0.06	0.02	0.1	0.06
NR1I2	0.5	-1	0.01	0.005	0	0.02	0	0.01
NRIR	3.29268	1.71926	0.615	2.025	0.63	0.6	2.31	1.74
NRN1L	0.419048	-1.25481	0.525	0.22	0.33	0.72	0.35	0.09
NRXN2	2	1	0.005	0.01	0	0.01	0.02	0
NSG1	3.4	1.76553	0.025	0.085	0.05	0	0.06	0.11
NSMCE3	0.266667	-1.90689	0.075	0.02	0.08	0.07	0.04	0
NT5C1B-RDH14	0.346983	-1.52706	6.96	2.415	8.05	5.87	2.78	2.05
NT5DC4	0.391304	-1.35364	0.115	0.045	0.13	0.1	0.09	0
NTF4	0.470588	-1.08746	0.17	0.08	0.13	0.21	0.11	0.05
[truncated: 531 more rows]
